# Supplementary material for: Hepatocarcinogenesis in Metabolic Dysfunction-Associated Steatotic Liver Disease (MASLD): Emerging Roles of Interleukin-10 and Transcriptomic Insights into IL-10 Signaling Rewiring
Source: Biomedicines. 2026 May 12;14(5):1093. doi: 10.3390/biomedicines14051093 (PMC13204704; doi:10.3390/biomedicines14051093)
Supplement: Supplementary file 1 [file biomedicines-14-01093-s001.zip]

Archive with 3 entries (3 files):
- biomedicines-4237763-supplementary-resubmit_formatted.pdf
- Supplementary_Tables_S1-S4 edit.xlsx
- biomedicines-4237763_SuppFigS1.pdf
