# Supplementary material for: Hepatocarcinogenesis in Metabolic Dysfunction-Associated Steatotic Liver Disease (MASLD): Emerging Roles of Interleukin-10 and Transcriptomic Insights into IL-10 Signaling Rewiring
Source: Biomedicines. 2026 May 12;14(5):1093. doi: 10.3390/biomedicines14051093 (PMC13204704; doi:10.3390/biomedicines14051093)
Supplement: Supplementary file 1 [file biomedicines-14-01093-s001.zip › Supplementary_Tables_S1-S4 edit.xlsx]

## Sheet: S1a_cohort
Sample ID	GSM accession	Batch	Age (weeks)	Diet	STZ	Sex	Genotype	Strain	Stage
Batch1_Control07w_1	GSM7865084	Batch1	7 weeks	SCD	Untreated	Male	WT	C57BL/6J	S1_Control_07w
Batch1_Control07w_2	GSM7865085	Batch1	7 weeks	SCD	Untreated	Male	WT	C57BL/6J	S1_Control_07w
Batch1_Control07w_3	GSM7865086	Batch1	7 weeks	SCD	Untreated	Male	WT	C57BL/6J	S1_Control_07w
Batch1_Control07w_4	GSM7865087	Batch1	7 weeks	SCD	Untreated	Male	WT	C57BL/6J	S1_Control_07w
Batch1_Control07w_5	GSM7865088	Batch1	7 weeks	SCD	Untreated	Male	WT	C57BL/6J	S1_Control_07w
Batch1_STZHFD14w_1	GSM7865092	Batch1	14 weeks	HFD	Treated	Male	WT	C57BL/6J	S2a_EarlyMASLD_14w
Batch1_STZHFD14w_2	GSM7865093	Batch1	14 weeks	HFD	Treated	Male	WT	C57BL/6J	S2a_EarlyMASLD_14w
Batch1_STZHFD14w_3	GSM7865094	Batch1	14 weeks	HFD	Treated	Male	WT	C57BL/6J	S2a_EarlyMASLD_14w
Batch1_STZHFD14w_4	GSM7865095	Batch1	14 weeks	HFD	Treated	Male	WT	C57BL/6J	S2a_EarlyMASLD_14w
Batch1_STZHFD14w_5	GSM7865096	Batch1	14 weeks	HFD	Treated	Male	WT	C57BL/6J	S2a_EarlyMASLD_14w
Batch1_STZHFD20w_1	GSM7865097	Batch1	20 weeks	HFD	Treated	Male	WT	C57BL/6J	S3_MASH_20w
Batch1_STZHFD20w_2	GSM7865098	Batch1	20 weeks	HFD	Treated	Male	WT	C57BL/6J	S3_MASH_20w
Batch1_STZHFD20w_3	GSM7865099	Batch1	20 weeks	HFD	Treated	Male	WT	C57BL/6J	S3_MASH_20w
Batch1_STZHFD20w_4	GSM7865100	Batch1	20 weeks	HFD	Treated	Male	WT	C57BL/6J	S3_MASH_20w
Batch1_STZHFD20w_5	GSM7865101	Batch1	20 weeks	HFD	Treated	Male	WT	C57BL/6J	S3_MASH_20w
Batch1_STZHFD32w_1	GSM7865102	Batch1	32 weeks	HFD	Treated	Male	WT	C57BL/6J	S4_Fibrosis_32w
Batch1_STZHFD32w_2	GSM7865103	Batch1	32 weeks	HFD	Treated	Male	WT	C57BL/6J	S4_Fibrosis_32w
Batch1_STZHFD32w_3	GSM7865104	Batch1	32 weeks	HFD	Treated	Male	WT	C57BL/6J	S4_Fibrosis_32w
Batch1_STZHFD32w_4	GSM7865105	Batch1	32 weeks	HFD	Treated	Male	WT	C57BL/6J	S4_Fibrosis_32w
Batch1_STZHFD32w_5	GSM7865106	Batch1	32 weeks	HFD	Treated	Male	WT	C57BL/6J	S4_Fibrosis_32w
Batch1_STZHFD56w_1	GSM7865116	Batch1	56 weeks	HFD	Treated	Male	WT	C57BL/6J	S2b_ChronicNT_56w
Batch1_STZHFD56w_2	GSM7865117	Batch1	56 weeks	HFD	Treated	Male	WT	C57BL/6J	S2b_ChronicNT_56w
Batch1_STZHFD56w_3	GSM7865118	Batch1	56 weeks	HFD	Treated	Male	WT	C57BL/6J	S2b_ChronicNT_56w
Batch1_STZHFD56w_4	GSM7865119	Batch1	56 weeks	HFD	Treated	Male	WT	C57BL/6J	S2b_ChronicNT_56w
Batch1_STZHFD56w_5	GSM7865120	Batch1	56 weeks	HFD	Treated	Male	WT	C57BL/6J	S2b_ChronicNT_56w
Batch1_STZHFD56w_6	GSM7865121	Batch1	56 weeks	HFD	Treated	Male	WT	C57BL/6J	S2b_ChronicNT_56w
Batch1_STZHFD44w_T03	GSM7865122	Batch1	44 weeks	HFD	Treated	Male	WT	C57BL/6J	S5_HCC
Batch1_STZHFD44w_T04	GSM7865123	Batch1	44 weeks	HFD	Treated	Male	WT	C57BL/6J	S5_HCC
Batch1_STZHFD44w_T05	GSM7865124	Batch1	44 weeks	HFD	Treated	Male	WT	C57BL/6J	S5_HCC
Batch1_STZHFD44w_T06	GSM7865125	Batch1	44 weeks	HFD	Treated	Male	WT	C57BL/6J	S5_HCC
Batch1_STZHFD50w_T07	GSM7865126	Batch1	50 weeks	HFD	Treated	Male	WT	C57BL/6J	S5_HCC
Batch1_STZHFD50w_T09	GSM7865127	Batch1	50 weeks	HFD	Treated	Male	WT	C57BL/6J	S5_HCC
Batch1_STZHFD50w_T10	GSM7865128	Batch1	50 weeks	HFD	Treated	Male	WT	C57BL/6J	S5_HCC
Batch1_STZHFD50w_T11	GSM7865129	Batch1	50 weeks	HFD	Treated	Male	WT	C57BL/6J	S5_HCC
Batch1_STZHFD56w_T13	GSM7865130	Batch1	56 weeks	HFD	Treated	Male	WT	C57BL/6J	S5_HCC
Batch1_STZHFD56w_T14	GSM7865131	Batch1	56 weeks	HFD	Treated	Male	WT	C57BL/6J	S5_HCC
Batch1_STZHFD56w_T18	GSM7865132	Batch1	56 weeks	HFD	Treated	Male	WT	C57BL/6J	S5_HCC
Batch1_STZHFD56w_T22	GSM7865133	Batch1	56 weeks	HFD	Treated	Male	WT	C57BL/6J	S5_HCC
Batch1_STZHFD56w_T24	GSM7865134	Batch1	56 weeks	HFD	Treated	Male	WT	C57BL/6J	S5_HCC
Batch1_STZHFD56w_T25	GSM7865135	Batch1	56 weeks	HFD	Treated	Male	WT	C57BL/6J	S5_HCC

## Sheet: S1b_histology
Stage	n	Age (weeks)	Diet	STZ treatment	Expected histology
S1_Control_07w	5	7 weeks	SCD	Untreated	Normal parenchyma
S2a_EarlyMASLD_14w	5	14 weeks	HFD	Treated	Microsteatosis
S2b_ChronicNT_56w	6	56 weeks	HFD	Treated	Chronic non-tumor inflammation
S3_MASH_20w	5	20 weeks	HFD	Treated	Macrosteatosis + lobular inflammation
S4_Fibrosis_32w	5	32 weeks	HFD	Treated	Fibrotic septa
S5_HCC	14	44 weeks	HFD	Treated	HCC nodules

## Sheet: S2a_limma_contrasts_top50
contrast	gene	logFC	AveExpr	t	P.Value	adj.P.Val
ChronicNT_vs_Fibrosis	ENSMUSG00000041237_Pklr	2.88053	7.58972	8.15374	8.06658e-10	1.62138e-05
ChronicNT_vs_Fibrosis	ENSMUSG00000008845_Cd163	-3.18945	1.69432	-6.97042	2.93216e-08	0.000294683
ChronicNT_vs_Fibrosis	ENSMUSG00000067231_Cyp2c65	-3.89547	-3.49061	-6.47059	1.3845e-07	0.000828946
ChronicNT_vs_Fibrosis	ENSMUSG00000105837_Gm35986	3.27579	-0.0320629	6.34341	2.05941e-07	0.000828946
ChronicNT_vs_Fibrosis	ENSMUSG00000026390_Marco	-3.2458	0.405457	-6.28772	2.45104e-07	0.000828946
ChronicNT_vs_Fibrosis	ENSMUSG00000028051_Hcn3	3.36544	2.75046	6.22783	2.95613e-07	0.000828946
ChronicNT_vs_Fibrosis	ENSMUSG00000006494_Pdk1	1.31997	5.45902	6.20415	3.18349e-07	0.000828946
ChronicNT_vs_Fibrosis	ENSMUSG00000032114_Slc37a4	1.26361	6.57798	6.19273	3.29929e-07	0.000828946
ChronicNT_vs_Fibrosis	ENSMUSG00000028148_Them5	-2.90488	-2.5642	-6.08323	4.64891e-07	0.00103826
ChronicNT_vs_Fibrosis	ENSMUSG00000001027_Scn4a	-2.96418	-2.42492	-5.89806	8.30634e-07	0.00166957
ChronicNT_vs_Fibrosis	ENSMUSG00000024177_Nme4	-1.40234	0.15411	-5.85202	9.59628e-07	0.00169511
ChronicNT_vs_Fibrosis	ENSMUSG00000075590_Nrbp2	1.07479	5.44999	5.83507	1.012e-06	0.00169511
ChronicNT_vs_Fibrosis	ENSMUSG00000085298_F730035M05Rik	3.10898	-2.01684	5.73136	1.40091e-06	0.00199396
ChronicNT_vs_Fibrosis	ENSMUSG00000005410_Mcm5	-1.36421	1.90749	-5.72334	1.43661e-06	0.00199396
ChronicNT_vs_Fibrosis	ENSMUSG00000068747_Sort1	-1.59092	5.03892	-5.71212	1.48803e-06	0.00199396
ChronicNT_vs_Fibrosis	ENSMUSG00000035455_Fignl1	-1.70091	0.0755197	-5.68142	1.63834e-06	0.00205817
ChronicNT_vs_Fibrosis	ENSMUSG00000025153_Fasn	3.41469	9.53988	5.63199	1.91291e-06	0.00226174
ChronicNT_vs_Fibrosis	ENSMUSG00000075602_Ly6a	-1.4012	3.92051	-5.57077	2.31751e-06	0.00258788
ChronicNT_vs_Fibrosis	ENSMUSG00000021335_Slc17a1	1.0763	3.05495	5.54105	2.54363e-06	0.00265038
ChronicNT_vs_Fibrosis	ENSMUSG00000028185_Dnase2b	1.37045	4.73992	5.52578	2.66825e-06	0.00265038
ChronicNT_vs_Fibrosis	ENSMUSG00000051906_Cd209f	-3.88332	-3.95918	-5.51394	2.76905e-06	0.00265038
ChronicNT_vs_Fibrosis	ENSMUSG00000037942_Crp	0.933779	7.34268	5.46492	3.22834e-06	0.00294953
ChronicNT_vs_Fibrosis	ENSMUSG00000108083_Mug4-ps	-2.65754	-2.46838	-5.43121	3.58749e-06	0.00313515
ChronicNT_vs_Fibrosis	ENSMUSG00000027610_Gss	-0.60175	5.77561	-5.33889	4.7882e-06	0.00401011
ChronicNT_vs_Fibrosis	ENSMUSG00000033854_Kcnk10	2.67901	-0.868343	5.29412	5.50719e-06	0.00442778
ChronicNT_vs_Fibrosis	ENSMUSG00000019437_Tlcd1	1.13552	4.69023	5.22059	6.92773e-06	0.00535567
ChronicNT_vs_Fibrosis	ENSMUSG00000041859_Mcm3	-0.832377	2.85258	-5.18565	7.7253e-06	0.00544973
ChronicNT_vs_Fibrosis	ENSMUSG00000030747_Dgat2	0.803201	7.78119	5.18322	7.78394e-06	0.00544973
ChronicNT_vs_Fibrosis	ENSMUSG00000035686_Thrsp	4.37065	5.43078	5.1697	8.11905e-06	0.00544973
ChronicNT_vs_Fibrosis	ENSMUSG00000040856_Dlk1	-4.27472	-1.90656	-5.16559	8.22371e-06	0.00544973
ChronicNT_vs_Fibrosis	ENSMUSG00000026355_Mcm6	-1.33306	2.70598	-5.15858	8.40506e-06	0.00544973
ChronicNT_vs_Fibrosis	ENSMUSG00000021903_Galnt15	1.31405	2.46853	5.14701	8.71357e-06	0.00547321
ChronicNT_vs_Fibrosis	ENSMUSG00000007080_Pole	-0.978084	2.48483	-5.13001	9.18722e-06	0.00559585
ChronicNT_vs_Fibrosis	ENSMUSG00000020743_Mif4gd	0.819845	4.96306	5.10569	9.90982e-06	0.00572019
ChronicNT_vs_Fibrosis	ENSMUSG00000005373_Mlxipl	0.927917	8.68341	5.1034	9.98063e-06	0.00572019
ChronicNT_vs_Fibrosis	ENSMUSG00000094777_Hist1h2ap	-1.82932	0.0182272	-5.095	1.02451e-05	0.00572019
ChronicNT_vs_Fibrosis	ENSMUSG00000112349_Gm48132	1.7415	-0.620959	5.00227	1.36664e-05	0.00729417
ChronicNT_vs_Fibrosis	ENSMUSG00000038242_Aox4	-3.43802	-3.69948	-4.99937	1.379e-05	0.00729417
ChronicNT_vs_Fibrosis	ENSMUSG00000049555_Tmie	1.52592	3.94273	4.97833	1.47205e-05	0.0075867
ChronicNT_vs_Fibrosis	ENSMUSG00000008035_Mid1ip1	1.42914	4.63258	4.9566	1.57465e-05	0.00791264
ChronicNT_vs_Fibrosis	ENSMUSG00000002870_Mcm2	-1.08299	2.39377	-4.9446	1.63435e-05	0.00801229
ChronicNT_vs_Fibrosis	ENSMUSG00000029195_Klb	0.872574	4.92384	4.9332	1.69311e-05	0.00803982
ChronicNT_vs_Fibrosis	ENSMUSG00000017550_Atad5	-0.79444	2.33054	-4.92812	1.71996e-05	0.00803982
ChronicNT_vs_Fibrosis	ENSMUSG00000038482_Tfdp1	-0.422944	4.58858	-4.90067	1.87248e-05	0.00855384
ChronicNT_vs_Fibrosis	ENSMUSG00000020534_Shmt1	0.859023	6.73365	4.89078	1.93069e-05	0.00862375
ChronicNT_vs_Fibrosis	ENSMUSG00000072963_Gm10447	1.54179	0.592574	4.85754	2.13973e-05	0.00934967
ChronicNT_vs_Fibrosis	ENSMUSG00000029730_Mcm7	-0.532878	3.32371	-4.84973	2.192e-05	0.0093743
ChronicNT_vs_Fibrosis	ENSMUSG00000038801_Scgb1c1	-2.86907	-3.36459	-4.82535	2.36337e-05	0.00973646
ChronicNT_vs_Fibrosis	ENSMUSG00000111942_Gm5182	2.93607	0.260805	4.82396	2.37356e-05	0.00973646
ChronicNT_vs_Fibrosis	ENSMUSG00000039748_Exo1	-1.68763	-1.15361	-4.80687	2.50211e-05	0.0100585
EarlyMASLD_vs_Control	ENSMUSG00000023067_Cdkn1a	5.72648	4.74017	15.3472	1.00209e-17	2.0142e-13
EarlyMASLD_vs_Control	ENSMUSG00000102813_Gm37795	4.29723	2.06574	10.9252	3.3887e-13	3.40565e-09
EarlyMASLD_vs_Control	ENSMUSG00000004085_Map3k20	0.876204	5.36641	10.2293	2.176e-12	1.45792e-08
EarlyMASLD_vs_Control	ENSMUSG00000034457_Eda2r	4.6697	3.31244	9.4801	1.72863e-11	8.68636e-08
EarlyMASLD_vs_Control	ENSMUSG00000030641_Ddias	2.98445	2.11527	9.30243	2.85607e-11	1.14814e-07
EarlyMASLD_vs_Control	ENSMUSG00000034220_Gpc1	2.72743	5.23462	9.20602	3.75701e-11	1.2586e-07
EarlyMASLD_vs_Control	ENSMUSG00000025004_Cyp2c40	-5.12065	0.773131	-8.91483	8.66033e-11	2.41843e-07
EarlyMASLD_vs_Control	ENSMUSG00000003721_Insig2	2.01768	7.33775	8.87824	9.6256e-11	2.41843e-07
EarlyMASLD_vs_Control	ENSMUSG00000020326_Ccng1	1.5261	6.29576	8.75636	1.37039e-10	3.06054e-07
EarlyMASLD_vs_Control	ENSMUSG00000030609_Aen	1.60416	4.2177	8.47562	3.11301e-10	6.25716e-07
EarlyMASLD_vs_Control	ENSMUSG00000093610_Cyp2c53-ps	-3.01538	-2.51251	-8.3434	4.59626e-10	8.39862e-07
EarlyMASLD_vs_Control	ENSMUSG00000085912_Trp53cor1	4.60719	0.910477	8.12	8.91919e-10	1.49396e-06
EarlyMASLD_vs_Control	ENSMUSG00000092008_Cyp2c69	-5.35238	-1.56584	-7.89118	1.76902e-09	2.58095e-06
EarlyMASLD_vs_Control	ENSMUSG00000087132_A930001C03Rik	1.73962	1.95065	7.88583	1.79768e-09	2.58095e-06
EarlyMASLD_vs_Control	ENSMUSG00000091780_Sco2	1.12839	5.49574	7.78465	2.43789e-09	3.26677e-06
EarlyMASLD_vs_Control	ENSMUSG00000036902_Neto2	3.45145	2.95643	7.28996	1.09708e-08	1.36328e-05
EarlyMASLD_vs_Control	ENSMUSG00000022615_Tymp	1.41294	3.8583	7.26836	1.17213e-08	1.36328e-05
EarlyMASLD_vs_Control	ENSMUSG00000039886_Tmem120a	1.16271	4.54528	7.25508	1.22085e-08	1.36328e-05
EarlyMASLD_vs_Control	ENSMUSG00000027663_Zmat3	1.56057	5.30903	7.0322	2.42305e-08	2.43698e-05
EarlyMASLD_vs_Control	ENSMUSG00000051906_Cd209f	-5.13188	-3.95918	-7.03196	2.42485e-08	2.43698e-05
EarlyMASLD_vs_Control	ENSMUSG00000083728_Gm13854	1.58749	1.01875	6.93553	3.26594e-08	3.12597e-05
EarlyMASLD_vs_Control	ENSMUSG00000083478_Gm15375	-4.36062	-2.87937	-6.83237	4.49455e-08	4.10638e-05
EarlyMASLD_vs_Control	ENSMUSG00000041801_Phlda3	4.14507	2.31548	6.75438	5.72448e-08	4.85815e-05
EarlyMASLD_vs_Control	ENSMUSG00000039660_Spout1	1.0945	3.39152	6.75011	5.80077e-08	4.85815e-05
EarlyMASLD_vs_Control	ENSMUSG00000036678_Aaas	1.23559	3.69932	6.68465	7.10866e-08	5.57031e-05
EarlyMASLD_vs_Control	ENSMUSG00000006800_Sulf2	2.11106	5.19891	6.68031	7.20537e-08	5.57031e-05
EarlyMASLD_vs_Control	ENSMUSG00000025574_Tk1	-1.23511	3.32352	-6.64393	8.06832e-08	6.00641e-05
EarlyMASLD_vs_Control	ENSMUSG00000042363_Lgalsl	1.39096	4.2905	6.58241	9.77086e-08	6.76099e-05
EarlyMASLD_vs_Control	ENSMUSG00000002944_Cd36	1.96666	7.14245	6.58108	9.81135e-08	6.76099e-05
EarlyMASLD_vs_Control	ENSMUSG00000090165_Ugt1a10	-3.15599	-0.704991	-6.57206	1.0091e-07	6.76099e-05
EarlyMASLD_vs_Control	ENSMUSG00000029763_Exoc4	1.22725	6.03574	6.55072	1.07846e-07	6.99261e-05
EarlyMASLD_vs_Control	ENSMUSG00000113616_Gm45941	3.62064	-2.27207	6.53232	1.14208e-07	7.17371e-05
EarlyMASLD_vs_Control	ENSMUSG00000022827_Rabl3	0.65986	3.87533	6.51867	1.19174e-07	7.25879e-05
EarlyMASLD_vs_Control	ENSMUSG00000109721_Gm45280	1.53269	1.94962	6.48901	1.30717e-07	7.7277e-05
EarlyMASLD_vs_Control	ENSMUSG00000035064_Eef2k	-1.01711	3.32471	-6.44759	1.48749e-07	8.54245e-05
EarlyMASLD_vs_Control	ENSMUSG00000046230_Vps13a	-0.640327	5.68303	-6.42554	1.59346e-07	8.89679e-05
EarlyMASLD_vs_Control	ENSMUSG00000085156_Snhg15	1.51643	0.995319	6.36644	1.91643e-07	0.000104109
EarlyMASLD_vs_Control	ENSMUSG00000032267_Usp28	-0.821285	2.72031	-6.27207	2.57403e-07	0.000136153
EarlyMASLD_vs_Control	ENSMUSG00000058672_Tubb2a	2.25241	6.78184	6.19546	3.27123e-07	0.000168594
EarlyMASLD_vs_Control	ENSMUSG00000038539_Atf5	1.01853	7.64685	6.15026	3.76847e-07	0.000185096
EarlyMASLD_vs_Control	ENSMUSG00000001095_Slc13a2	-2.151	-1.34499	-6.14966	3.7756e-07	0.000185096
EarlyMASLD_vs_Control	ENSMUSG00000032080_Apoa4	2.75899	9.8827	6.04119	5.30343e-07	0.000249973
EarlyMASLD_vs_Control	ENSMUSG00000021185_Dglucy	0.953411	5.84424	6.0241	5.59523e-07	0.000249973
EarlyMASLD_vs_Control	ENSMUSG00000041959_S100a10	1.2443	5.52443	6.02155	5.64005e-07	0.000249973
EarlyMASLD_vs_Control	ENSMUSG00000020184_Mdm2	0.705744	5.89354	6.01801	5.70293e-07	0.000249973
EarlyMASLD_vs_Control	ENSMUSG00000030095_Tmem43	1.61315	4.6461	6.01701	5.72078e-07	0.000249973
EarlyMASLD_vs_Control	ENSMUSG00000042476_Abcb4	1.37729	8.68385	6.00126	6.01033e-07	0.0002526
EarlyMASLD_vs_Control	ENSMUSG00000034610_Tut4	-0.638599	5.81875	-6.0001	6.03224e-07	0.0002526
EarlyMASLD_vs_Control	ENSMUSG00000037440_Vnn1	2.23567	6.26597	5.99224	6.18267e-07	0.000253616
EarlyMASLD_vs_Control	ENSMUSG00000027502_Rtf2	0.645133	5.57113	5.86533	9.20407e-07	0.000370003
Fibrosis_vs_MASH	ENSMUSG00000038092_Hsd3b5	-7.12184	2.59956	-8.34014	4.64081e-10	7.19282e-06
Fibrosis_vs_MASH	ENSMUSG00000005373_Mlxipl	-1.58906	8.68341	-8.19396	7.15703e-10	7.19282e-06
Fibrosis_vs_MASH	ENSMUSG00000021624_Cd180	1.34132	2.79974	7.78943	2.40306e-09	1.41008e-05
Fibrosis_vs_MASH	ENSMUSG00000070348_Ccnd1	2.52704	5.81927	7.73805	2.80614e-09	1.41008e-05
Fibrosis_vs_MASH	ENSMUSG00000025132_Arhgdia	1.02623	6.4789	7.2169	1.37255e-08	4.84659e-05
Fibrosis_vs_MASH	ENSMUSG00000079227_Ccr5	1.34784	3.48384	7.10942	1.90995e-08	4.84659e-05
Fibrosis_vs_MASH	ENSMUSG00000038642_Ctss	1.52816	4.6091	7.09517	1.99565e-08	4.84659e-05
Fibrosis_vs_MASH	ENSMUSG00000031103_Elf4	1.27584	3.05917	7.06475	2.19168e-08	4.84659e-05
Fibrosis_vs_MASH	ENSMUSG00000028581_Laptm5	1.20155	5.48958	7.03943	2.36962e-08	4.84659e-05
Fibrosis_vs_MASH	ENSMUSG00000036943_Rab8b	1.07514	3.16238	7.03379	2.41124e-08	4.84659e-05
Fibrosis_vs_MASH	ENSMUSG00000053063_Clec12a	1.4455	2.42512	6.99605	2.70901e-08	4.9501e-05
Fibrosis_vs_MASH	ENSMUSG00000061740_Cyp2d22	-0.837811	7.39037	-6.80147	4.9464e-08	7.25817e-05
Fibrosis_vs_MASH	ENSMUSG00000094806_Cyp2d10	-0.923936	9.0213	-6.80133	4.94852e-08	7.25817e-05
Fibrosis_vs_MASH	ENSMUSG00000091780_Sco2	-0.986514	5.49574	-6.79444	5.05544e-08	7.25817e-05
Fibrosis_vs_MASH	ENSMUSG00000022615_Tymp	-1.24622	3.8583	-6.73088	6.15758e-08	8.25116e-05
Fibrosis_vs_MASH	ENSMUSG00000021262_Evl	1.20097	2.11656	6.67674	7.2856e-08	9.15253e-05
Fibrosis_vs_MASH	ENSMUSG00000030536_Iqgap1	1.17177	5.76178	6.62839	8.46798e-08	9.90442e-05
Fibrosis_vs_MASH	ENSMUSG00000056737_Capg	1.62709	1.00277	6.60825	9.0156e-08	9.90442e-05
Fibrosis_vs_MASH	ENSMUSG00000033192_Lpcat2	1.61833	1.69457	6.59612	9.36239e-08	9.90442e-05
Fibrosis_vs_MASH	ENSMUSG00000055541_Lair1	1.11537	3.11408	6.56202	1.04113e-07	0.000104634
Fibrosis_vs_MASH	ENSMUSG00000031799_Tpm4	1.06437	5.25802	6.51407	1.20894e-07	0.000113673
Fibrosis_vs_MASH	ENSMUSG00000002602_Axl	1.02824	5.16742	6.50485	1.24419e-07	0.000113673
Fibrosis_vs_MASH	ENSMUSG00000049625_Tifab	1.49352	1.91956	6.48471	1.32485e-07	0.000115781
Fibrosis_vs_MASH	ENSMUSG00000064210_Ano6	0.877913	4.99952	6.43659	1.53943e-07	0.000120507
Fibrosis_vs_MASH	ENSMUSG00000097286_Gm26684	-1.65018	3.7804	-6.43603	1.54215e-07	0.000120507
Fibrosis_vs_MASH	ENSMUSG00000026288_Inpp5d	0.930249	3.66952	6.42128	1.61483e-07	0.000120507
Fibrosis_vs_MASH	ENSMUSG00000069662_Marcks	0.851723	5.17211	6.4107	1.66904e-07	0.000120507
Fibrosis_vs_MASH	ENSMUSG00000026271_Gpr35	1.67414	1.20625	6.40885	1.6787e-07	0.000120507
Fibrosis_vs_MASH	ENSMUSG00000018774_Cd68	1.29532	3.87935	6.38426	1.81271e-07	0.00012564
Fibrosis_vs_MASH	ENSMUSG00000037795_N4bp2	-0.954263	5.74076	-6.33248	2.13098e-07	0.00013854
Fibrosis_vs_MASH	ENSMUSG00000032114_Slc37a4	-1.33884	6.57798	-6.31546	2.24747e-07	0.00013854
Fibrosis_vs_MASH	ENSMUSG00000033685_Ucp2	1.78962	6.28435	6.31439	2.25495e-07	0.00013854
Fibrosis_vs_MASH	ENSMUSG00000024030_Abcg1	1.05854	4.39341	6.31163	2.27454e-07	0.00013854
Fibrosis_vs_MASH	ENSMUSG00000039005_Tlr4	0.997998	2.64512	6.23378	2.90158e-07	0.000168885
Fibrosis_vs_MASH	ENSMUSG00000006395_Hyi	-0.928079	3.27036	-6.22949	2.94078e-07	0.000168885
Fibrosis_vs_MASH	ENSMUSG00000049775_Tmsb4x	1.25947	5.55361	6.21908	3.03811e-07	0.000169628
Fibrosis_vs_MASH	ENSMUSG00000036565_Ttyh3	0.817694	3.89506	6.19373	3.28903e-07	0.00017303
Fibrosis_vs_MASH	ENSMUSG00000048779_P2ry6	1.39381	1.92307	6.18972	3.3305e-07	0.00017303
Fibrosis_vs_MASH	ENSMUSG00000109628_BC024386	-1.50217	7.4893	-6.18716	3.35731e-07	0.00017303
Fibrosis_vs_MASH	ENSMUSG00000024386_Proc	-0.746713	7.37135	-6.15301	3.73617e-07	0.000187743
Fibrosis_vs_MASH	ENSMUSG00000022488_Nckap1l	1.00772	4.09285	6.13462	3.95771e-07	0.000192254
Fibrosis_vs_MASH	ENSMUSG00000041859_Mcm3	1.1048	2.85258	6.12985	4.01725e-07	0.000192254
Fibrosis_vs_MASH	ENSMUSG00000054676_1600014C10Rik	-0.719447	6.69758	-6.09664	4.45766e-07	0.00020837
Fibrosis_vs_MASH	ENSMUSG00000026458_Ppfia4	1.68627	0.758162	6.05512	5.07691e-07	0.000231922
Fibrosis_vs_MASH	ENSMUSG00000033777_Tlr13	1.3461	1.79083	6.02695	5.54541e-07	0.000247695
Fibrosis_vs_MASH	ENSMUSG00000032966_Fkbp1a	0.803399	5.27244	5.98536	6.31743e-07	0.000276044
Fibrosis_vs_MASH	ENSMUSG00000021423_Ly86	1.29793	2.00038	5.97749	6.47533e-07	0.000276924
Fibrosis_vs_MASH	ENSMUSG00000038205_Prkab2	0.937519	2.58195	5.96873	6.65552e-07	0.0002787
Fibrosis_vs_MASH	ENSMUSG00000000244_Tspan32	1.48951	-0.0923105	5.95371	6.97649e-07	0.000286178
Fibrosis_vs_MASH	ENSMUSG00000052160_Pld4	1.07066	3.41156	5.92473	7.64004e-07	0.00030713
HCC_vs_ChronicNT	ENSMUSG00000105837_Gm35986	-3.3243	-0.0320629	-9.35634	2.45144e-11	4.9274e-07
HCC_vs_ChronicNT	ENSMUSG00000033854_Kcnk10	-3.10752	-0.868343	-8.15835	7.95663e-10	7.99641e-06
HCC_vs_ChronicNT	ENSMUSG00000028059_Arhgef2	1.4434	4.17621	7.94264	1.51579e-09	1.01558e-05
HCC_vs_ChronicNT	ENSMUSG00000055493_Epm2a	-1.3101	1.99761	-7.37018	8.58279e-09	4.31285e-05
HCC_vs_ChronicNT	ENSMUSG00000026456_Cyb5r1	0.984763	3.2544	7.13417	1.76989e-08	6.04895e-05
HCC_vs_ChronicNT	ENSMUSG00000111253_Gm34654	-2.92242	-1.50604	-7.12767	1.80566e-08	6.04895e-05
HCC_vs_ChronicNT	ENSMUSG00000086332_4930480G23Rik	-2.07998	-0.209327	-7.05501	2.25852e-08	6.48519e-05
HCC_vs_ChronicNT	ENSMUSG00000020282_Rhbdf1	0.93953	3.61351	6.98112	2.8368e-08	6.53351e-05
HCC_vs_ChronicNT	ENSMUSG00000040413_Timd2	-0.847818	5.24208	-6.97116	2.92545e-08	6.53351e-05
HCC_vs_ChronicNT	ENSMUSG00000022615_Tymp	-1.01456	3.8583	-6.90805	3.55564e-08	7.14683e-05
HCC_vs_ChronicNT	ENSMUSG00000022762_Ncam2	-1.86103	1.92243	-6.80349	4.91549e-08	8.98194e-05
HCC_vs_ChronicNT	ENSMUSG00000081909_Gm11341	-3.05016	-0.0182485	-6.74488	5.89572e-08	9.87534e-05
HCC_vs_ChronicNT	ENSMUSG00000022822_Abcc5	0.979345	4.35166	6.69107	6.96836e-08	0.000107742
HCC_vs_ChronicNT	ENSMUSG00000111250_Gm47818	-2.68339	1.47808	-6.64034	8.15885e-08	0.000117138
HCC_vs_ChronicNT	ENSMUSG00000043418_Lrit2	-2.62589	1.87995	-6.60313	9.16039e-08	0.000120219
HCC_vs_ChronicNT	ENSMUSG00000049555_Tmie	-1.5801	3.94273	-6.57679	9.9432e-08	0.000120219
HCC_vs_ChronicNT	ENSMUSG00000031974_Abcb10	-0.668405	4.15273	-6.5413	1.11056e-07	0.000120219
HCC_vs_ChronicNT	ENSMUSG00000111771_Gm47465	-3.32574	-2.60743	-6.54095	1.11178e-07	0.000120219
HCC_vs_ChronicNT	ENSMUSG00000045282_Tmem86b	-0.995339	5.27838	-6.53392	1.1364e-07	0.000120219
HCC_vs_ChronicNT	ENSMUSG00000006494_Pdk1	-1.11726	5.45902	-6.469	1.39137e-07	0.000139833
HCC_vs_ChronicNT	ENSMUSG00000068747_Sort1	1.4675	5.03892	6.45314	1.46196e-07	0.000139931
HCC_vs_ChronicNT	ENSMUSG00000105135_Gm43667	-0.776836	1.81946	-6.39096	1.77515e-07	0.000161375
HCC_vs_ChronicNT	ENSMUSG00000094145_Vmn2r20	-2.74856	-1.45745	-6.37833	1.84658e-07	0.000161375
HCC_vs_ChronicNT	ENSMUSG00000050663_Trhde	-4.33941	-0.713267	-6.35246	2.00199e-07	0.000167666
HCC_vs_ChronicNT	ENSMUSG00000021259_Cyp46a1	-2.66812	0.916355	-6.33824	2.09296e-07	0.000168274
HCC_vs_ChronicNT	ENSMUSG00000081534_Slc48a1	1.01661	5.68824	6.324	2.18823e-07	0.000169167
HCC_vs_ChronicNT	ENSMUSG00000044378_Slc15a5	-2.62016	1.50072	-6.29643	2.38518e-07	0.000177563
HCC_vs_ChronicNT	ENSMUSG00000037669_Ldah	-0.576101	5.48414	-6.20919	3.13367e-07	0.000224952
HCC_vs_ChronicNT	ENSMUSG00000045776_Lrtm1	-3.5523	1.65262	-6.19035	3.32394e-07	0.000230383
HCC_vs_ChronicNT	ENSMUSG00000015094_Npdc1	1.58157	3.1847	6.17593	3.4775e-07	0.000232993
HCC_vs_ChronicNT	ENSMUSG00000037942_Crp	-0.864568	7.34268	-6.16185	3.63422e-07	0.000235638
HCC_vs_ChronicNT	ENSMUSG00000052957_Gas1	-1.73799	3.04744	-6.11585	4.1973e-07	0.000254337
HCC_vs_ChronicNT	ENSMUSG00000041044_Lrit1	-1.94863	3.445	-6.11015	4.27289e-07	0.000254337
HCC_vs_ChronicNT	ENSMUSG00000021497_Txndc15	-0.550129	4.73714	-6.10797	4.30221e-07	0.000254337
HCC_vs_ChronicNT	ENSMUSG00000030731_Syt3	-1.63091	1.47988	-6.06897	4.86122e-07	0.000279173
HCC_vs_ChronicNT	ENSMUSG00000090090_Mup-ps16	-2.27831	-1.14357	-6.05495	5.07958e-07	0.00028361
HCC_vs_ChronicNT	ENSMUSG00000116888_7120432I05Rik	-3.17297	-1.73228	-6.04122	5.30292e-07	0.000285408
HCC_vs_ChronicNT	ENSMUSG00000044359_P2ry4	-1.83639	3.86102	-6.03568	5.39577e-07	0.000285408
HCC_vs_ChronicNT	ENSMUSG00000000673_Haao	-0.979412	7.23775	-6.01315	5.79045e-07	0.000298431
HCC_vs_ChronicNT	ENSMUSG00000113616_Gm45941	-2.82546	-2.27207	-5.93424	7.41554e-07	0.000372631
HCC_vs_ChronicNT	ENSMUSG00000025132_Arhgdia	0.663085	6.4789	5.91695	7.82854e-07	0.000383789
HCC_vs_ChronicNT	ENSMUSG00000029162_Khk	-1.35626	6.76561	-5.8875	8.58601e-07	0.000410902
HCC_vs_ChronicNT	ENSMUSG00000050505_Pcdh20	-3.11798	-1.72015	-5.82763	1.03588e-06	0.000484215
HCC_vs_ChronicNT	ENSMUSG00000015647_Lama5	1.69527	4.45045	5.81744	1.06951e-06	0.000488573
HCC_vs_ChronicNT	ENSMUSG00000024597_Slc12a2	-0.813588	3.49195	-5.76334	1.26725e-06	0.000566036
HCC_vs_ChronicNT	ENSMUSG00000057778_Cyb5d2	-0.427302	3.92571	-5.74293	1.35099e-06	0.000580714
HCC_vs_ChronicNT	ENSMUSG00000112762_4930459C07Rik	-2.8256	-3.09762	-5.72678	1.42117e-06	0.000580714
HCC_vs_ChronicNT	ENSMUSG00000025351_Cd63	1.58799	3.82741	5.72001	1.45168e-06	0.000580714
HCC_vs_ChronicNT	ENSMUSG00000024970_Spindoc	0.720077	1.26939	5.71731	1.46402e-06	0.000580714
HCC_vs_ChronicNT	ENSMUSG00000036278_Macrod1	-1.38301	2.56385	-5.71122	1.49224e-06	0.000580714
HCC_vs_Control	ENSMUSG00000023067_Cdkn1a	5.78052	4.74017	16.1912	1.7469e-18	3.51127e-14
HCC_vs_Control	ENSMUSG00000062825_Actg1	1.99609	8.02988	14.2322	1.12553e-16	1.13116e-12
HCC_vs_Control	ENSMUSG00000093610_Cyp2c53-ps	-7.50812	-2.51251	-13.867	2.55891e-16	1.52746e-12
HCC_vs_Control	ENSMUSG00000025004_Cyp2c40	-6.8402	0.773131	-13.7912	3.03972e-16	1.52746e-12
HCC_vs_Control	ENSMUSG00000055730_Ces2a	-4.14745	5.0492	-13.1585	1.31393e-15	5.28199e-12
HCC_vs_Control	ENSMUSG00000038092_Hsd3b5	-9.2055	2.59956	-12.7061	3.85122e-15	1.29016e-11
HCC_vs_Control	ENSMUSG00000002944_Cd36	3.11384	7.14245	12.272	1.10586e-14	2.98871e-11
HCC_vs_Control	ENSMUSG00000031974_Abcb10	-1.31863	4.15273	-12.2423	1.18954e-14	2.98871e-11
HCC_vs_Control	ENSMUSG00000034220_Gpc1	3.20494	5.23462	12.15	1.4938e-14	3.33616e-11
HCC_vs_Control	ENSMUSG00000032080_Apoa4	4.57867	9.8827	12.0345	1.98882e-14	3.99753e-11
HCC_vs_Control	ENSMUSG00000113543_Gm36264	-4.97259	-2.08916	-11.9424	2.50188e-14	4.57162e-11
HCC_vs_Control	ENSMUSG00000025574_Tk1	-1.79265	3.32352	-11.8815	2.91354e-14	4.88018e-11
HCC_vs_Control	ENSMUSG00000038539_Atf5	1.62139	7.64685	11.8313	3.30478e-14	5.10971e-11
HCC_vs_Control	ENSMUSG00000032231_Anxa2	3.75384	5.19165	11.7603	3.95045e-14	5.67172e-11
HCC_vs_Control	ENSMUSG00000001095_Slc13a2	-3.31662	-1.34499	-11.4663	8.33421e-14	1.11678e-10
HCC_vs_Control	ENSMUSG00000008845_Cd163	-4.41425	1.69432	-11.3807	1.03774e-13	1.30367e-10
HCC_vs_Control	ENSMUSG00000083478_Gm15375	-5.43354	-2.87937	-11.3498	1.12374e-13	1.32866e-10
HCC_vs_Control	ENSMUSG00000058013_Sept11	1.22733	5.74047	11.3112	1.24106e-13	1.38585e-10
HCC_vs_Control	ENSMUSG00000025510_Cd151	1.14017	5.18687	11.2138	1.59603e-13	1.68843e-10
HCC_vs_Control	ENSMUSG00000031844_Hsd17b2	-1.35487	5.94103	-11.1794	1.74482e-13	1.75355e-10
HCC_vs_Control	ENSMUSG00000032802_Srxn1	2.22604	5.89448	11.1513	1.87731e-13	1.79685e-10
HCC_vs_Control	ENSMUSG00000022679_Mpv17l	-2.09662	3.50651	-10.9607	3.08682e-13	2.82023e-10
HCC_vs_Control	ENSMUSG00000051906_Cd209f	-4.94308	-3.95918	-10.8495	4.1354e-13	3.52574e-10
HCC_vs_Control	ENSMUSG00000020282_Rhbdf1	1.89087	3.61351	10.8428	4.20983e-13	3.52574e-10
HCC_vs_Control	ENSMUSG00000109628_BC024386	-2.22105	7.4893	-10.8029	4.67688e-13	3.6678e-10
HCC_vs_Control	ENSMUSG00000092008_Cyp2c69	-8.38777	-1.56584	-10.7853	4.89933e-13	3.6678e-10
HCC_vs_Control	ENSMUSG00000021211_Akr1c12	-1.18931	4.21031	-10.7832	4.9269e-13	3.6678e-10
HCC_vs_Control	ENSMUSG00000064210_Ano6	1.24238	4.99952	10.6785	6.5037e-13	4.66873e-10
HCC_vs_Control	ENSMUSG00000041773_Enc1	2.9147	4.58662	10.606	7.88951e-13	5.46825e-10
HCC_vs_Control	ENSMUSG00000067071_Hes6	-2.05945	3.82554	-10.552	9.11333e-13	6.10593e-10
HCC_vs_Control	ENSMUSG00000058672_Tubb2a	3.24092	6.78184	10.4831	1.09622e-12	7.10773e-10
HCC_vs_Control	ENSMUSG00000049685_Cyp2g1	-4.05968	-1.09697	-10.386	1.42373e-12	8.94283e-10
HCC_vs_Control	ENSMUSG00000001794_Capns1	1.12874	7.1743	10.3542	1.5511e-12	9.44764e-10
HCC_vs_Control	ENSMUSG00000027663_Zmat3	1.94355	5.30903	10.3059	1.76742e-12	1.02689e-09
HCC_vs_Control	ENSMUSG00000031150_Ccdc120	3.86648	3.02641	10.3016	1.78812e-12	1.02689e-09
HCC_vs_Control	ENSMUSG00000018995_Nars2	-1.18013	4.0285	-10.2781	1.90613e-12	1.06426e-09
HCC_vs_Control	ENSMUSG00000028063_Lmna	1.42371	4.98533	10.2652	1.97371e-12	1.0722e-09
HCC_vs_Control	ENSMUSG00000028059_Arhgef2	2.27753	4.17621	10.1377	2.79279e-12	1.44698e-09
HCC_vs_Control	ENSMUSG00000020869_Lrrc59	1.32661	6.52188	10.1357	2.80757e-12	1.44698e-09
HCC_vs_Control	ENSMUSG00000117573_AC139027.2	-3.44907	-1.04674	-10.0756	3.30932e-12	1.66293e-09
HCC_vs_Control	ENSMUSG00000086448_9330162012Rik	-1.2525	2.8454	-10.0045	4.02142e-12	1.97148e-09
HCC_vs_Control	ENSMUSG00000109764_Klkb1	-1.98289	7.41951	-9.95362	4.62538e-12	2.21357e-09
HCC_vs_Control	ENSMUSG00000030967_Zranb1	-0.6823	5.60868	-9.94365	4.75416e-12	2.21381e-09
HCC_vs_Control	ENSMUSG00000090165_Ugt1a10	-3.23627	-0.704991	-9.93669	4.84615e-12	2.21381e-09
HCC_vs_Control	ENSMUSG00000028555_Ttc39a	3.35277	2.2409	9.91597	5.13115e-12	2.29192e-09
HCC_vs_Control	ENSMUSG00000022887_Masp1	-1.2394	7.67141	-9.86764	5.86378e-12	2.56222e-09
HCC_vs_Control	ENSMUSG00000024694_Keg1	-3.02765	6.29285	-9.84881	6.17725e-12	2.62079e-09
HCC_vs_Control	ENSMUSG00000102813_Gm37795	3.71815	2.06574	9.84408	6.25861e-12	2.62079e-09
HCC_vs_Control	ENSMUSG00000025813_Homer2	-2.75372	4.05965	-9.81395	6.80339e-12	2.79078e-09
HCC_vs_Control	ENSMUSG00000115919_Gm31583	-4.91626	2.75158	-9.78168	7.44041e-12	2.95176e-09
MASH_vs_EarlyMASLD	ENSMUSG00000106127_4930520M14Rik	-1.33815	-1.57795	-4.43686	7.77032e-05	0.999987
MASH_vs_EarlyMASLD	ENSMUSG00000074794_Arrdc3	-1.73369	7.53881	-4.34538	0.000102516	0.999987
MASH_vs_EarlyMASLD	ENSMUSG00000111110_Gm36855	2.13443	-3.39606	4.15612	0.000181021	0.999987
MASH_vs_EarlyMASLD	ENSMUSG00000089827_1700023H06Rik	-2.62177	2.47468	-4.08815	0.000221657	0.999987
MASH_vs_EarlyMASLD	ENSMUSG00000025229_Pitx3	2.16528	-1.55532	4.03399	0.000260284	0.999987
MASH_vs_EarlyMASLD	ENSMUSG00000039220_Ppp1r10	0.562667	5.88691	3.98356	0.000302113	0.999987
MASH_vs_EarlyMASLD	ENSMUSG00000020990_Cdkl1	-1.4031	-1.53626	-3.84755	0.000450226	0.999987
MASH_vs_EarlyMASLD	ENSMUSG00000024042_Sik1	1.19773	5.66052	3.78736	0.000536378	0.999987
MASH_vs_EarlyMASLD	ENSMUSG00000078117_Gm16485	1.61903	-0.368746	3.78426	0.000541226	0.999987
MASH_vs_EarlyMASLD	ENSMUSG00000101249_Gm29216	-2.17763	8.59898	-3.66985	0.000752874	0.999987
MASH_vs_EarlyMASLD	ENSMUSG00000097148_Gm3839	-1.81667	0.442816	-3.66007	0.00077428	0.999987
MASH_vs_EarlyMASLD	ENSMUSG00000106965_Gm18290	-0.7434	1.34587	-3.59431	0.000934312	0.999987
MASH_vs_EarlyMASLD	ENSMUSG00000111997_Gm5176	1.45704	-1.24204	3.59001	0.000945797	0.999987
MASH_vs_EarlyMASLD	ENSMUSG00000111067_Gm48714	-0.620912	1.38695	-3.556	0.00104175	0.999987
MASH_vs_EarlyMASLD	ENSMUSG00000107094_Gm43294	-0.728252	0.405979	-3.48903	0.00125872	0.999987
MASH_vs_EarlyMASLD	ENSMUSG00000020889_Nr1d1	-0.801119	7.04291	-3.43183	0.00147785	0.999987
MASH_vs_EarlyMASLD	ENSMUSG00000097253_Gm26770	-1.91131	-2.16198	-3.42558	0.0015039	0.999987
MASH_vs_EarlyMASLD	ENSMUSG00000108260_Gm3793	-0.796646	-0.195786	-3.42517	0.00150564	0.999987
MASH_vs_EarlyMASLD	ENSMUSG00000026819_Slc25a25	1.35236	7.65899	3.42321	0.00151389	0.999987
MASH_vs_EarlyMASLD	ENSMUSG00000089745_1810008B01Rik	1.56319	-1.52848	3.41319	0.00155688	0.999987
MASH_vs_EarlyMASLD	ENSMUSG00000056162_Cndp1	1.13589	0.611554	3.39525	0.00163669	0.999987
MASH_vs_EarlyMASLD	ENSMUSG00000029009_Mthfr	0.866851	4.49716	3.38716	0.00167398	0.999987
MASH_vs_EarlyMASLD	ENSMUSG00000112539_Gm40787	-1.98494	-2.64801	-3.35064	0.00185252	0.999987
MASH_vs_EarlyMASLD	ENSMUSG00000036572_Upf3b	-0.407884	3.17223	-3.34635	0.00187469	0.999987
MASH_vs_EarlyMASLD	ENSMUSG00000040459_Arglu1	-0.283038	5.11001	-3.33422	0.00193865	0.999987
MASH_vs_EarlyMASLD	ENSMUSG00000102844_Gm38034	0.846661	3.36514	3.33305	0.00194492	0.999987
MASH_vs_EarlyMASLD	ENSMUSG00000017716_Birc5	-1.41025	0.60825	-3.32757	0.0019746	0.999987
MASH_vs_EarlyMASLD	ENSMUSG00000043943_Naalad2	0.706479	1.98849	3.32427	0.00199267	0.999987
MASH_vs_EarlyMASLD	ENSMUSG00000105895_Gm42829	1.07217	-1.04606	3.31502	0.00204415	0.999987
MASH_vs_EarlyMASLD	ENSMUSG00000070348_Ccnd1	-1.01798	5.81927	-3.29796	0.00214251	0.999987
MASH_vs_EarlyMASLD	ENSMUSG00000083246_Gm11839	0.826237	0.151053	3.28983	0.00219095	0.999987
MASH_vs_EarlyMASLD	ENSMUSG00000040139_9430038I01Rik	-0.623845	1.70514	-3.28749	0.00220509	0.999987
MASH_vs_EarlyMASLD	ENSMUSG00000106254_Gm42907	0.641276	0.833954	3.21682	0.00267523	0.999987
MASH_vs_EarlyMASLD	ENSMUSG00000061780_Cfd	2.42705	-0.800943	3.19962	0.00280327	0.999987
MASH_vs_EarlyMASLD	ENSMUSG00000032078_Zpr1	0.758995	5.1839	3.18736	0.0028981	0.999987
MASH_vs_EarlyMASLD	ENSMUSG00000093908_Gm5784	1.13972	-0.543779	3.15573	0.00315701	0.999987
MASH_vs_EarlyMASLD	ENSMUSG00000040775_Gm9772	1.91491	-2.52442	3.13901	0.00330257	0.999987
MASH_vs_EarlyMASLD	ENSMUSG00000001419_Mef2d	0.31578	6.11195	3.12773	0.00340431	0.999987
MASH_vs_EarlyMASLD	ENSMUSG00000038453_Srcin1	0.96131	0.0782849	3.12745	0.00340686	0.999987
MASH_vs_EarlyMASLD	ENSMUSG00000112506_Gm48224	-0.900314	-1.05767	-3.12641	0.00341638	0.999987
MASH_vs_EarlyMASLD	ENSMUSG00000114387_Gm48767	-1.6402	-1.36518	-3.09296	0.00373703	0.999987
MASH_vs_EarlyMASLD	ENSMUSG00000002944_Cd36	0.961782	7.14245	3.09	0.00376673	0.999987
MASH_vs_EarlyMASLD	ENSMUSG00000081208_Gm11400	1.5106	3.41844	3.07566	0.00391381	0.999987
MASH_vs_EarlyMASLD	ENSMUSG00000118184_AC147989.2	-0.830569	-0.770304	-3.07357	0.00393564	0.999987
MASH_vs_EarlyMASLD	ENSMUSG00000096549_Prickle4	1.05846	-0.419999	3.06367	0.0040409	0.999987
MASH_vs_EarlyMASLD	ENSMUSG00000031796_Cfap20	-0.319067	4.27825	-3.05812	0.00410102	0.999987
MASH_vs_EarlyMASLD	ENSMUSG00000030612_Mrpl46	-0.521687	1.42826	-3.04286	0.00427089	0.999987
MASH_vs_EarlyMASLD	ENSMUSG00000117001_AC124237.1	-1.65624	-2.37374	-3.03258	0.00438899	0.999987
MASH_vs_EarlyMASLD	ENSMUSG00000040026_Saa3	1.06061	0.439607	3.02634	0.00446213	0.999987
MASH_vs_EarlyMASLD	ENSMUSG00000112391_Gm48230	-0.626105	3.0615	-3.01965	0.00454186	0.999987

## Sheet: S2b_Ftest_top200
gene	F	P.Value	adj.P.Val	AveExpr
ENSMUSG00000093610_Cyp2c53-ps	75.3017	1.75382e-18	3.52517e-14	-2.51251
ENSMUSG00000038092_Hsd3b5	63.474	3.06098e-17	3.07629e-13	2.59956
ENSMUSG00000023067_Cdkn1a	57.6011	1.51695e-16	8.06396e-13	4.74017
ENSMUSG00000025004_Cyp2c40	57.4036	1.60477e-16	8.06396e-13	0.773131
ENSMUSG00000062825_Actg1	50.8866	1.13787e-15	4.57424e-12	8.02988
ENSMUSG00000092008_Cyp2c69	47.9899	2.91592e-15	8.51908e-12	-1.56584
ENSMUSG00000055730_Ces2a	47.9379	2.96684e-15	8.51908e-12	5.0492
ENSMUSG00000025132_Arhgdia	46.2647	5.2275e-15	1.31341e-11	6.4789
ENSMUSG00000028059_Arhgef2	45.3525	7.1716e-15	1.60166e-11	4.17621
ENSMUSG00000109628_BC024386	44.8097	8.67837e-15	1.74435e-11	7.4893
ENSMUSG00000083478_Gm15375	43.6746	1.3014e-14	2.37801e-11	-2.87937
ENSMUSG00000064210_Ano6	42.8789	1.73803e-14	2.9112e-11	4.99952
ENSMUSG00000022615_Tymp	42.0515	2.35947e-14	3.6481e-11	3.8583
ENSMUSG00000032231_Anxa2	41.3784	3.03701e-14	4.36028e-11	5.19165
ENSMUSG00000031150_Ccdc120	40.8582	3.69986e-14	4.66565e-11	3.02641
ENSMUSG00000031974_Abcb10	40.8482	3.71395e-14	4.66565e-11	4.15273
ENSMUSG00000002944_Cd36	40.526	4.20163e-14	4.96781e-11	7.14245
ENSMUSG00000008845_Cd163	40.2548	4.66434e-14	5.18871e-11	1.69432
ENSMUSG00000025351_Cd63	40.1248	4.90476e-14	5.18871e-11	3.82741
ENSMUSG00000030536_Iqgap1	39.689	5.81107e-14	5.84012e-11	5.76178
ENSMUSG00000061740_Cyp2d22	39.3378	6.66926e-14	6.38344e-11	7.39037
ENSMUSG00000051906_Cd209f	38.5109	9.26208e-14	8.46218e-11	-3.95918
ENSMUSG00000020282_Rhbdf1	38.1502	1.07085e-13	9.35828e-11	3.61351
ENSMUSG00000056737_Capg	37.9796	1.14734e-13	9.60901e-11	1.00277
ENSMUSG00000018995_Nars2	37.7022	1.28426e-13	1.03255e-10	4.0285
ENSMUSG00000113543_Gm36264	37.5292	1.37831e-13	1.06554e-10	-2.08916
ENSMUSG00000028555_Ttc39a	36.8861	1.7966e-13	1.33747e-10	2.2409
ENSMUSG00000001095_Slc13a2	36.3841	2.2154e-13	1.59034e-10	-1.34499
ENSMUSG00000025574_Tk1	36.0617	2.53765e-13	1.75885e-10	3.32352
ENSMUSG00000024386_Proc	34.7264	4.5016e-13	3.01607e-10	7.37135
ENSMUSG00000071669_Snx29	34.3749	5.25027e-13	3.40421e-10	3.43656
ENSMUSG00000113616_Gm45941	34.1349	5.83619e-13	3.56693e-10	-2.27207
ENSMUSG00000032802_Srxn1	34.0701	6.00575e-13	3.56693e-10	5.89448
ENSMUSG00000034220_Gpc1	34.0014	6.19123e-13	3.56693e-10	5.23462
ENSMUSG00000058013_Sept11	33.9942	6.21107e-13	3.56693e-10	5.74047
ENSMUSG00000031844_Hsd17b2	33.8693	6.56526e-13	3.6656e-10	5.94103
ENSMUSG00000032080_Apoa4	33.3744	8.19255e-13	4.45055e-10	9.8827
ENSMUSG00000034634_Ly6d	33.2418	8.69696e-13	4.60024e-10	5.08184
ENSMUSG00000025510_Cd151	33.1641	9.00787e-13	4.64252e-10	5.18687
ENSMUSG00000109764_Klkb1	33.0088	9.66477e-13	4.85654e-10	7.41951
ENSMUSG00000086593_Gm16548	32.7371	1.09377e-12	5.36212e-10	2.48849
ENSMUSG00000026728_Vim	32.636	1.14557e-12	5.48236e-10	4.95713
ENSMUSG00000094806_Cyp2d10	32.5719	1.17971e-12	5.51446e-10	9.0213
ENSMUSG00000041773_Enc1	31.8238	1.66814e-12	7.62036e-10	4.58662
ENSMUSG00000031799_Tpm4	31.6385	1.81941e-12	8.1267e-10	5.25802
ENSMUSG00000117573_AC139027.2	31.4474	1.99065e-12	8.69826e-10	-1.04674
ENSMUSG00000024694_Keg1	31.176	2.26357e-12	9.57653e-10	6.29285
ENSMUSG00000098741_Obox4-ps2	31.1544	2.28693e-12	9.57653e-10	-0.546149
ENSMUSG00000003721_Insig2	31.0985	2.34853e-12	9.63377e-10	7.33775
ENSMUSG00000021211_Akr1c12	31.027	2.42992e-12	9.76829e-10	4.21031
ENSMUSG00000086448_9330162012Rik	30.8617	2.62968e-12	1.0364e-09	2.8454
ENSMUSG00000028581_Laptm5	30.8075	2.69886e-12	1.04321e-09	5.48958
ENSMUSG00000015094_Npdc1	30.7594	2.76189e-12	1.04743e-09	3.1847
ENSMUSG00000069633_Pex11g	30.585	3.0036e-12	1.11801e-09	4.7431
ENSMUSG00000057997_Olfr541	30.4174	3.25708e-12	1.19031e-09	-2.15519
ENSMUSG00000031627_Irf2	30.3476	3.36911e-12	1.20927e-09	5.31266
ENSMUSG00000017774_Myo1c	29.984	4.02258e-12	1.41849e-09	5.64591
ENSMUSG00000018965_Ywhah	29.923	4.14455e-12	1.4363e-09	5.23437
ENSMUSG00000035780_Ugt2a3	29.6464	4.74924e-12	1.61796e-09	6.52088
ENSMUSG00000090165_Ugt1a10	29.503	5.09881e-12	1.70173e-09	-0.704991
ENSMUSG00000005373_Mlxipl	29.4772	5.16447e-12	1.70173e-09	8.68341
ENSMUSG00000107304_Gm43775	29.3636	5.46452e-12	1.74483e-09	3.72761
ENSMUSG00000028063_Lmna	29.362	5.46886e-12	1.74483e-09	4.98533
ENSMUSG00000026074_Map4k4	29.2493	5.78491e-12	1.81682e-09	4.408
ENSMUSG00000097286_Gm26684	29.1879	5.96525e-12	1.84464e-09	3.7804
ENSMUSG00000037795_N4bp2	28.9935	6.57604e-12	2.0027e-09	5.74076
ENSMUSG00000038539_Atf5	28.845	7.08677e-12	2.12603e-09	7.64685
ENSMUSG00000097317_Gm17281	28.7415	7.46744e-12	2.20729e-09	1.05781
ENSMUSG00000033685_Ucp2	28.5492	8.23294e-12	2.39829e-09	6.28435
ENSMUSG00000091780_Sco2	28.4039	8.86596e-12	2.51936e-09	5.49574
ENSMUSG00000025197_Cyp2c23	28.3915	8.92227e-12	2.51936e-09	7.38608
ENSMUSG00000115919_Gm31583	28.3692	9.02458e-12	2.51936e-09	2.75158
ENSMUSG00000053141_Ptprt	28.2799	9.4466e-12	2.60105e-09	-1.51649
ENSMUSG00000022679_Mpv17l	28.189	9.89801e-12	2.68851e-09	3.50651
ENSMUSG00000031444_F10	27.9904	1.09642e-11	2.9384e-09	6.3597
ENSMUSG00000003282_Plag1	27.8839	1.15855e-11	3.02459e-09	-0.538061
ENSMUSG00000029499_Pxmp2	27.8837	1.15867e-11	3.02459e-09	5.61416
ENSMUSG00000022895_Ets2	27.8033	1.208e-11	3.11293e-09	5.55554
ENSMUSG00000057335_Cep170	27.6457	1.31126e-11	3.33623e-09	5.32357
ENSMUSG00000021595_Nsun2	27.604	1.34013e-11	3.36708e-09	5.32393
ENSMUSG00000038217_Tlcd2	27.4778	1.43155e-11	3.51688e-09	5.33635
ENSMUSG00000032966_Fkbp1a	27.4736	1.43475e-11	3.51688e-09	5.27244
ENSMUSG00000049685_Cyp2g1	27.2994	1.57226e-11	3.80752e-09	-1.09697
ENSMUSG00000026839_Upp2	27.1609	1.69145e-11	4.01372e-09	5.38224
ENSMUSG00000000673_Haao	27.1543	1.69734e-11	4.01372e-09	7.23775
ENSMUSG00000015711_Prune1	27.1088	1.73871e-11	4.06372e-09	4.78128
ENSMUSG00000058897_Col25a1	27.0545	1.78949e-11	4.13434e-09	-1.86599
ENSMUSG00000097148_Gm3839	26.941	1.90066e-11	4.34127e-09	0.442816
ENSMUSG00000013698_Pea15a	26.8754	1.96819e-11	4.44501e-09	4.85365
ENSMUSG00000022822_Abcc5	26.6469	2.22394e-11	4.96679e-09	4.35166
ENSMUSG00000031146_Plp2	26.5932	2.28898e-11	5.0035e-09	2.43317
ENSMUSG00000025762_Larp1b	26.5909	2.29185e-11	5.0035e-09	5.47246
ENSMUSG00000040413_Timd2	26.5722	2.31505e-11	5.0035e-09	5.24208
ENSMUSG00000027506_Tpd52	26.3873	2.55761e-11	5.46893e-09	4.48801
ENSMUSG00000022887_Masp1	26.3492	2.6108e-11	5.5239e-09	7.67141
ENSMUSG00000063146_Clip2	26.2965	2.68643e-11	5.62471e-09	3.09379
ENSMUSG00000037405_Icam1	26.2347	2.7779e-11	5.75627e-09	3.85701
ENSMUSG00000032114_Slc37a4	26.2099	2.81558e-11	5.76293e-09	6.57798
ENSMUSG00000045934_Mtmr11	26.1929	2.84177e-11	5.76293e-09	2.84101
ENSMUSG00000026669_Mcm10	26.1765	2.86713e-11	5.76293e-09	4.4214
ENSMUSG00000049721_Gal3st1	26.157	2.89783e-11	5.76696e-09	1.29239
ENSMUSG00000022594_Lynx1	25.9376	3.2663e-11	6.34088e-09	1.94679
ENSMUSG00000036594_H2-Aa	25.9319	3.27661e-11	6.34088e-09	5.40185
ENSMUSG00000023004_Tuba1b	25.9165	3.30426e-11	6.34088e-09	6.61539
ENSMUSG00000033863_Klf9	25.895	3.3435e-11	6.34088e-09	7.10073
ENSMUSG00000001794_Capns1	25.8835	3.36461e-11	6.34088e-09	7.1743
ENSMUSG00000024921_Smarca2	25.8776	3.37549e-11	6.34088e-09	6.94553
ENSMUSG00000058672_Tubb2a	25.7724	3.5763e-11	6.65588e-09	6.78184
ENSMUSG00000067071_Hes6	25.7531	3.61456e-11	6.66539e-09	3.82554
ENSMUSG00000030382_Slc27a5	25.7026	3.71641e-11	6.79089e-09	8.12254
ENSMUSG00000102813_Gm37795	25.6856	3.75155e-11	6.79335e-09	2.06574
ENSMUSG00000026271_Gpr35	25.598	3.9375e-11	7.06641e-09	1.20625
ENSMUSG00000057103_Nat8f1	25.5093	4.13559e-11	7.33146e-09	5.82265
ENSMUSG00000036819_Jmjd4	25.4995	4.15814e-11	7.33146e-09	3.69952
ENSMUSG00000042198_Chchd7	25.4005	4.3932e-11	7.67855e-09	1.57953
ENSMUSG00000018417_Myo1b	25.1993	4.91512e-11	8.51672e-09	7.36744
ENSMUSG00000111110_Gm36855	25.0693	5.28656e-11	9.08203e-09	-3.39606
ENSMUSG00000081534_Slc48a1	24.9732	5.58014e-11	9.38158e-09	5.68824
ENSMUSG00000015337_Endog	24.9493	5.65573e-11	9.38158e-09	2.70589
ENSMUSG00000032366_Tpm1	24.9484	5.65869e-11	9.38158e-09	5.17336
ENSMUSG00000020326_Ccng1	24.9448	5.67038e-11	9.38158e-09	6.29576
ENSMUSG00000025268_Maged2	24.9373	5.69429e-11	9.38158e-09	2.77694
ENSMUSG00000022514_Il1rap	24.8369	6.02648e-11	9.84814e-09	6.93433
ENSMUSG00000030117_Gdf3	24.796	6.16744e-11	9.99722e-09	-1.72372
ENSMUSG00000027663_Zmat3	24.7804	6.22238e-11	1.00056e-08	5.30903
ENSMUSG00000038522_Mfsd4b1	24.7474	6.33978e-11	1.01135e-08	4.29693
ENSMUSG00000099242_Obox4-ps3	24.7184	6.44489e-11	1.02002e-08	-0.133871
ENSMUSG00000033777_Tlr13	24.6545	6.68323e-11	1.04948e-08	1.79083
ENSMUSG00000024610_Cd74	24.6314	6.77179e-11	1.05514e-08	5.79971
ENSMUSG00000042041_2010003K11Rik	24.5868	6.94602e-11	1.07396e-08	4.34072
ENSMUSG00000006395_Hyi	24.5372	7.145e-11	1.09629e-08	3.27036
ENSMUSG00000070348_Ccnd1	24.5121	7.24845e-11	1.10143e-08	5.81927
ENSMUSG00000038550_Ciart	24.5025	7.28809e-11	1.10143e-08	0.756462
ENSMUSG00000030789_Itgax	24.3564	7.92393e-11	1.18859e-08	2.00222
ENSMUSG00000004085_Map3k20	24.3353	8.02083e-11	1.19421e-08	5.36641
ENSMUSG00000092075_Serpina4-ps1	24.3192	8.09529e-11	1.19644e-08	2.90288
ENSMUSG00000018774_Cd68	24.2602	8.37475e-11	1.2287e-08	3.87935
ENSMUSG00000034993_Vat1	24.1658	8.84293e-11	1.28342e-08	4.85963
ENSMUSG00000024672_Ms4a7	24.1594	8.87539e-11	1.28342e-08	1.05479
ENSMUSG00000030590_Fam98c	24.0793	9.29608e-11	1.33465e-08	1.83263
ENSMUSG00000028148_Them5	24.0065	9.69645e-11	1.37253e-08	-2.5642
ENSMUSG00000024851_Pitpnm1	24.0065	9.6965e-11	1.37253e-08	3.61184
ENSMUSG00000054477_Kcnn2	23.9569	9.98024e-11	1.40282e-08	4.19708
ENSMUSG00000030630_Fah	23.63	1.20786e-10	1.68597e-08	7.56045
ENSMUSG00000031443_F7	23.617	1.21715e-10	1.68722e-08	4.57719
ENSMUSG00000045763_Basp1	23.5838	1.24113e-10	1.70868e-08	1.2616
ENSMUSG00000073421_H2-Ab1	23.4853	1.31521e-10	1.79834e-08	4.28387
ENSMUSG00000041698_Slco1a1	23.4535	1.34012e-10	1.81003e-08	6.45571
ENSMUSG00000040511_Pvr	23.4514	1.34176e-10	1.81003e-08	4.46589
ENSMUSG00000038704_Aspdh	23.4368	1.35337e-10	1.81351e-08	6.02923
ENSMUSG00000101210_Gm28720	23.3914	1.39015e-10	1.8324e-08	1.50015
ENSMUSG00000045282_Tmem86b	23.386	1.3946e-10	1.8324e-08	5.27838
ENSMUSG00000067231_Cyp2c65	23.3857	1.39481e-10	1.8324e-08	-3.49061
ENSMUSG00000026956_Uap1l1	23.3716	1.40652e-10	1.83579e-08	3.1046
ENSMUSG00000026189_Pecr	23.3033	1.46462e-10	1.89928e-08	6.34145
ENSMUSG00000000078_Klf6	23.289	1.4771e-10	1.90318e-08	4.43877
ENSMUSG00000038642_Ctss	23.2502	1.51144e-10	1.93502e-08	4.6091
ENSMUSG00000035104_Eva1a	23.2251	1.53419e-10	1.95173e-08	5.39583
ENSMUSG00000027247_Arhgap1	23.1919	1.56475e-10	1.97808e-08	4.52904
ENSMUSG00000022969_Il10rb	23.1704	1.58492e-10	1.99106e-08	3.57458
ENSMUSG00000022025_Cnmd	23.144	1.61009e-10	2.01011e-08	-0.707071
ENSMUSG00000116810_Gm32624	23.1222	1.63106e-10	2.02372e-08	0.145362
ENSMUSG00000021624_Cd180	23.1031	1.6498e-10	2.03442e-08	2.79974
ENSMUSG00000030095_Tmem43	23.0202	1.73351e-10	2.12461e-08	4.6461
ENSMUSG00000118155_AC121973.1	22.973	1.78328e-10	2.17236e-08	2.09461
ENSMUSG00000048271_Rbm33	22.926	1.83426e-10	2.221e-08	6.78754
ENSMUSG00000023277_Twf2	22.8868	1.87784e-10	2.26016e-08	1.94581
ENSMUSG00000098290_Obox4-ps1	22.7908	1.98949e-10	2.38029e-08	-3.30456
ENSMUSG00000033688_1300017J02Rik	22.7236	2.07181e-10	2.46411e-08	7.88773
ENSMUSG00000057037_Cfhr1	22.6606	2.15233e-10	2.54481e-08	6.29493
ENSMUSG00000066607_Insyn1	22.6243	2.20004e-10	2.58601e-08	0.0687365
ENSMUSG00000074052_BC048644	22.6067	2.22363e-10	2.59854e-08	2.12332
ENSMUSG00000027613_Eif6	22.5892	2.24743e-10	2.61118e-08	4.86624
ENSMUSG00000053007_Creb5	22.5495	2.30223e-10	2.62654e-08	1.44019
ENSMUSG00000033287_Kctd17	22.5485	2.30363e-10	2.62654e-08	3.7228
ENSMUSG00000024048_Myl12a	22.5375	2.31899e-10	2.62654e-08	5.28292
ENSMUSG00000109644_0610005C13Rik	22.5299	2.32984e-10	2.62654e-08	6.66226
ENSMUSG00000025813_Homer2	22.5278	2.33275e-10	2.62654e-08	4.05965
ENSMUSG00000052477_C130026I21Rik	22.5234	2.33906e-10	2.62654e-08	-0.459653
ENSMUSG00000046722_Cdc42se1	22.4845	2.39506e-10	2.67448e-08	4.12886
ENSMUSG00000037902_Sirpa	22.4266	2.48104e-10	2.75519e-08	5.41622
ENSMUSG00000111055_D030034A15Rik	22.2885	2.6994e-10	2.98121e-08	-2.16339
ENSMUSG00000023232_Serinc2	22.2398	2.78124e-10	3.05481e-08	4.05079
ENSMUSG00000017631_Abr	22.2053	2.84081e-10	3.09886e-08	4.1587
ENSMUSG00000050335_Lgals3	22.1821	2.88158e-10	3.09886e-08	2.70605
ENSMUSG00000036943_Rab8b	22.182	2.88168e-10	3.09886e-08	3.16238
ENSMUSG00000029135_Fosl2	22.1813	2.88302e-10	3.09886e-08	5.28015
ENSMUSG00000055862_Izumo4	22.1627	2.916e-10	3.11266e-08	2.12742
ENSMUSG00000050271_Prag1	22.1549	2.93017e-10	3.11266e-08	1.78806
ENSMUSG00000107390_Gm43323	22.1481	2.94231e-10	3.11266e-08	3.7519
ENSMUSG00000024424_Ttc39c	22.1297	2.97593e-10	3.13174e-08	7.61882
ENSMUSG00000021986_Amer2	22.0277	3.16916e-10	3.31772e-08	-1.32119
ENSMUSG00000021048_Mthfd1	22.0065	3.21079e-10	3.33237e-08	6.86109
ENSMUSG00000031103_Elf4	22.0038	3.21632e-10	3.33237e-08	3.05917
ENSMUSG00000105837_Gm35986	21.9872	3.2495e-10	3.34948e-08	-0.0320629
ENSMUSG00000024300_Myo1f	21.9053	3.41845e-10	3.50009e-08	2.22
ENSMUSG00000080985_Gm13559	21.8916	3.44768e-10	3.50009e-08	-2.53358
ENSMUSG00000026390_Marco	21.8915	3.44785e-10	3.50009e-08	0.405457
ENSMUSG00000019370_Calm3	21.8127	3.62077e-10	3.65716e-08	5.58397
ENSMUSG00000030967_Zranb1	21.7417	3.78455e-10	3.80348e-08	5.60868

## Sheet: S2c_DESeq2_HCCvsCtrl
gene	baseMean	logFC	lfcSE	Wald_stat	P.Value	adj.P.Val
ENSMUSG00000023067_Cdkn1a	1344.68	5.76016	0.219257	26.2713	4.08584e-152	8.21131e-148
ENSMUSG00000034457_Eda2r	450.628	4.5024	0.25535	17.6323	1.39164e-69	1.39839e-65
ENSMUSG00000034634_Ly6d	4048.12	8.82657	0.504957	17.4798	2.04067e-68	1.36704e-64
ENSMUSG00000034220_Gpc1	1552.41	3.30604	0.215713	15.3261	5.11846e-53	2.57164e-49
ENSMUSG00000032231_Anxa2	1738.32	3.82977	0.2592	14.7753	2.11389e-49	8.49655e-46
ENSMUSG00000102813_Gm37795	179.334	3.68454	0.249723	14.7545	2.87796e-49	9.63971e-46
ENSMUSG00000041773_Enc1	1000.52	3.00526	0.215961	13.9157	5.08383e-44	1.45957e-40
ENSMUSG00000031150_Ccdc120	392.256	3.84819	0.278764	13.8045	2.39532e-43	6.01735e-40
ENSMUSG00000041801_Phlda3	224.168	4.21909	0.308169	13.6909	1.15144e-42	2.57116e-39
ENSMUSG00000055730_Ces2a	1978.08	-3.91556	0.287177	-13.6346	2.49199e-42	5.00815e-39
ENSMUSG00000062825_Actg1	9866.57	2.01344	0.151427	13.2965	2.42664e-40	4.43347e-37
ENSMUSG00000030278_Cidec	815.914	6.16765	0.468786	13.1567	1.55819e-39	2.60958e-36
ENSMUSG00000093610_Cyp2c53-ps	32.801	-7.72387	0.606079	-12.744	3.36696e-37	5.20506e-34
ENSMUSG00000062991_Nrg1	640.921	4.76796	0.374672	12.7257	4.25592e-37	6.10937e-34
ENSMUSG00000002944_Cd36	6065.79	3.23922	0.25809	12.5507	3.93891e-36	5.27735e-33
ENSMUSG00000020282_Rhbdf1	460.572	1.89913	0.152129	12.4837	9.16771e-36	1.08909e-32
ENSMUSG00000025351_Cd63	909.281	3.96306	0.31747	12.4833	9.21262e-36	1.08909e-32
ENSMUSG00000051225_Fam83a	652.899	6.62944	0.534587	12.401	2.57937e-35	2.87987e-32
ENSMUSG00000021208_Ifi27l2b	370.221	4.4395	0.3608	12.3046	8.55681e-35	9.05086e-32
ENSMUSG00000049303_Syt12	249.638	2.41503	0.196716	12.2767	1.20808e-34	1.21394e-31
ENSMUSG00000022074_Tnfrsf10b	187.067	4.03308	0.331686	12.1593	5.11757e-34	4.89751e-31
ENSMUSG00000097317_Gm17281	94.0761	3.61216	0.299985	12.0411	2.1596e-33	1.9728e-30
ENSMUSG00000031974_Abcb10	635.445	-1.30502	0.10905	-11.9672	5.28069e-33	4.61417e-30
ENSMUSG00000109628_BC024386	7457.27	-2.16789	0.181893	-11.9185	9.47829e-33	7.93688e-30
ENSMUSG00000074738_Fndc10	266.817	5.23435	0.439567	11.908	1.07582e-32	8.64826e-30
ENSMUSG00000028555_Ttc39a	212.097	3.23958	0.278202	11.6447	2.44105e-31	1.88683e-28
ENSMUSG00000081058_Hist2h3c2	172.29	3.49877	0.301849	11.5911	4.57122e-31	3.40251e-28
ENSMUSG00000026077_Npas2	262.64	4.72108	0.407735	11.5788	5.27784e-31	3.78817e-28
ENSMUSG00000042041_2010003K11Rik	874.84	3.10683	0.268603	11.5666	6.0815e-31	4.21448e-28
ENSMUSG00000031844_Hsd17b2	2202.08	-1.33265	0.116153	-11.4732	1.79863e-30	1.2049e-27
ENSMUSG00000032802_Srxn1	2361.23	2.2763	0.199022	11.4375	2.71724e-30	1.76156e-27
ENSMUSG00000028059_Arhgef2	777.646	2.33844	0.204697	11.4239	3.17559e-30	1.99437e-27
ENSMUSG00000054764_Mtnr1a	227.536	4.53698	0.398122	11.3959	4.38057e-30	2.5893e-27
ENSMUSG00000062783_Csprs	85.4411	2.90393	0.254769	11.3983	4.2633e-30	2.5893e-27
ENSMUSG00000037613_Tnfrsf23	143.186	3.21718	0.282723	11.3793	5.3037e-30	3.04539e-27
ENSMUSG00000068220_Lgals1	993.955	3.4867	0.307164	11.3513	7.30938e-30	4.08046e-27
ENSMUSG00000017167_Cntnap1	716.394	4.096	0.363199	11.2776	1.69343e-29	9.19809e-27
ENSMUSG00000030095_Tmem43	966.406	2.3482	0.20904	11.2332	2.80024e-29	1.48096e-26
ENSMUSG00000027907_S100a11	901.609	3.94422	0.354496	11.1263	9.34532e-29	4.81571e-26
ENSMUSG00000058013_Sept11	1885.99	1.22779	0.110393	11.1219	9.81196e-29	4.92978e-26
ENSMUSG00000025510_Cd151	1276.52	1.14728	0.103176	11.1196	1.00677e-28	4.93491e-26
ENSMUSG00000109764_Klkb1	6674.09	-1.91918	0.172914	-11.099	1.26819e-28	6.0683e-26
ENSMUSG00000030967_Zranb1	1662.7	-0.684291	0.061725	-11.0861	1.46517e-28	6.84781e-26
ENSMUSG00000038539_Atf5	7203.2	1.6374	0.148047	11.06	1.9611e-28	8.95734e-26
ENSMUSG00000063146_Clip2	347.58	2.38212	0.215961	11.0303	2.72833e-28	1.21847e-25
ENSMUSG00000030641_Ddias	169.269	2.43901	0.222303	10.9715	5.23679e-28	2.28791e-25
ENSMUSG00000029822_Osbpl3	1324.97	4.95075	0.451408	10.9674	5.48526e-28	2.34547e-25
ENSMUSG00000058672_Tubb2a	4788.05	3.29005	0.300157	10.9611	5.87848e-28	2.46125e-25
ENSMUSG00000024386_Proc	5821.9	-0.975894	0.0899156	-10.8534	1.92051e-27	7.87684e-25
ENSMUSG00000096802_Gm15433	56.5295	3.84771	0.355693	10.8175	2.84435e-27	1.14326e-24
ENSMUSG00000025912_Mybl1	396.065	5.07619	0.469918	10.8023	3.35775e-27	1.32315e-24
ENSMUSG00000006218_Fam131c	209.674	2.46416	0.228297	10.7937	3.68794e-27	1.42532e-24
ENSMUSG00000056737_Capg	83.7191	2.40646	0.22324	10.7797	4.29222e-27	1.62756e-24
ENSMUSG00000027663_Zmat3	1479.05	2.00034	0.185725	10.7705	4.74669e-27	1.76656e-24
ENSMUSG00000032080_Apoa4	52477.8	4.71158	0.43874	10.7389	6.68445e-27	2.4425e-24
ENSMUSG00000022594_Lynx1	167.662	2.76129	0.257257	10.7336	7.07821e-27	2.54019e-24
ENSMUSG00000015094_Npdc1	442.567	2.99892	0.279524	10.7287	7.46521e-27	2.63208e-24
ENSMUSG00000079457_Gm7609	182.602	2.21872	0.207479	10.6937	1.08922e-26	3.77414e-24
ENSMUSG00000113543_Gm36264	17.285	-4.43478	0.414786	-10.6917	1.11277e-26	3.79041e-24
ENSMUSG00000022887_Masp1	7222.69	-1.2208	0.114636	-10.6494	1.75513e-26	5.87882e-24
ENSMUSG00000025574_Tk1	382.552	-1.76111	0.165822	-10.6205	2.39336e-26	7.88513e-24
ENSMUSG00000021211_Akr1c12	655.695	-1.17919	0.111248	-10.5996	2.99116e-26	9.69569e-24
ENSMUSG00000036957_Lrfn3	585.114	1.92872	0.182245	10.5831	3.56995e-26	1.13881e-23
ENSMUSG00000050335_Lgals3	316.077	3.25804	0.308404	10.5642	4.36681e-26	1.37125e-23
ENSMUSG00000026839_Upp2	4505.67	-5.40624	0.512936	-10.5398	5.66184e-26	1.75055e-23
ENSMUSG00000033287_Kctd17	546.308	2.48298	0.235684	10.5352	5.94592e-26	1.81053e-23
ENSMUSG00000037440_Vnn1	3263.98	3.13116	0.297552	10.5231	6.76229e-26	2.02838e-23
ENSMUSG00000024694_Keg1	3658.52	-2.8592	0.272513	-10.492	9.40315e-26	2.77905e-23
ENSMUSG00000020312_Shc2	134.454	5.32841	0.511269	10.4219	1.96912e-25	5.73526e-23
ENSMUSG00000028063_Lmna	1145.44	1.4513	0.139657	10.3919	2.70056e-25	7.7533e-23
ENSMUSG00000030609_Aen	664.781	1.46972	0.141728	10.37	3.39574e-25	9.61187e-23
ENSMUSG00000055116_Arntl	500.538	2.745	0.265125	10.3536	4.02998e-25	1.12487e-22
ENSMUSG00000064210_Ano6	1150.24	1.26554	0.12249	10.3318	5.05859e-25	1.39264e-22
ENSMUSG00000042195_Slc35f2	128.436	4.71344	0.459333	10.2615	1.05067e-24	2.85342e-22
ENSMUSG00000001794_Capns1	5057.16	1.14815	0.112086	10.2435	1.26597e-24	3.39229e-22
ENSMUSG00000023232_Serinc2	634.323	2.00538	0.196083	10.2272	1.4982e-24	3.96176e-22
ENSMUSG00000025197_Cyp2c23	7065.34	-2.42988	0.239894	-10.129	4.10889e-24	1.07242e-21
ENSMUSG00000059060_Rad51b	181.981	3.48189	0.34424	10.1147	4.75363e-24	1.22479e-21
ENSMUSG00000022679_Mpv17l	445.117	-2.0442	0.202347	-10.1025	5.38722e-24	1.37047e-21
ENSMUSG00000015711_Prune1	990.046	1.44082	0.143015	10.0746	7.15399e-24	1.79717e-21
ENSMUSG00000048271_Rbm33	3839.57	-0.929948	0.0923964	-10.0648	7.90794e-24	1.96205e-21
ENSMUSG00000061740_Cyp2d22	5939.8	-0.955903	0.0953248	-10.0279	1.14986e-23	2.81815e-21
ENSMUSG00000031444_F10	2948.22	-1.29103	0.128901	-10.0156	1.30161e-23	3.15162e-21
ENSMUSG00000002384_Bmp8b	147.927	4.52999	0.4528	10.0044	1.45799e-23	3.48825e-21
ENSMUSG00000036819_Jmjd4	446.046	-0.76658	0.0767251	-9.99125	1.66467e-23	3.93588e-21
ENSMUSG00000037887_Dusp8	210.869	3.41145	0.342438	9.96223	2.23013e-23	5.2115e-21
ENSMUSG00000112741_Gm47341	115.4	3.75865	0.377433	9.95845	2.31655e-23	5.35122e-21
ENSMUSG00000001095_Slc13a2	21.6296	-3.25854	0.327264	-9.95691	2.35252e-23	5.37256e-21
ENSMUSG00000003477_Inmt	4923.02	-3.84809	0.386974	-9.94406	2.67688e-23	6.04464e-21
ENSMUSG00000030789_Itgax	190.216	2.87071	0.288727	9.94262	2.71596e-23	6.06474e-21
ENSMUSG00000031538_Plat	767.511	7.22815	0.72775	9.93219	3.01562e-23	6.65989e-21
ENSMUSG00000018995_Nars2	583.966	-1.15555	0.117304	-9.85095	6.78965e-23	1.47638e-20
ENSMUSG00000112287_Gm47024	82.6633	3.678	0.373389	9.85033	6.83203e-23	1.47638e-20
ENSMUSG00000049723_Mmp12	235.469	5.14442	0.522424	9.84722	7.04631e-23	1.50649e-20
ENSMUSG00000083478_Gm15375	15.5874	-5.28765	0.538587	-9.81764	9.45336e-23	1.99983e-20
ENSMUSG00000021696_Elovl7	382.324	6.08723	0.62269	9.7757	1.43166e-22	2.9971e-20
ENSMUSG00000041737_Tmem45b	94.16	5.39061	0.551913	9.76713	1.55807e-22	3.19515e-20
ENSMUSG00000045934_Mtmr11	375.759	2.90206	0.297124	9.76717	1.55742e-22	3.19515e-20
ENSMUSG00000026074_Map4k4	823.515	1.83551	0.187979	9.7644	1.6005e-22	3.24902e-20
ENSMUSG00000029816_Gpnmb	384.785	6.50106	0.666641	9.75197	1.80925e-22	3.63605e-20

## Sheet: S3_signature_panel
signature	gene	detected_in_dataset	sources	IL10_role
Hepatocytes	Alb	TRUE	CellMarker2.0_Liver (Hepatocyte: 92 entries); Halpern 2017 Nature; Ben-Moshe 2019 NRM Gastro	Express Il10rb (shared with Il22ra1); STAT3 activation downstream; targets of IL-10 for regeneration and lipid metabolism
Hepatocytes	Ttr	TRUE	CellMarker2.0_Liver (Hepatocyte: 92 entries); Halpern 2017 Nature; Ben-Moshe 2019 NRM Gastro	Express Il10rb (shared with Il22ra1); STAT3 activation downstream; targets of IL-10 for regeneration and lipid metabolism
Hepatocytes	Apoa1	TRUE	CellMarker2.0_Liver (Hepatocyte: 92 entries); Halpern 2017 Nature; Ben-Moshe 2019 NRM Gastro	Express Il10rb (shared with Il22ra1); STAT3 activation downstream; targets of IL-10 for regeneration and lipid metabolism
Hepatocytes	Apob	TRUE	CellMarker2.0_Liver (Hepatocyte: 92 entries); Halpern 2017 Nature; Ben-Moshe 2019 NRM Gastro	Express Il10rb (shared with Il22ra1); STAT3 activation downstream; targets of IL-10 for regeneration and lipid metabolism
Hepatocytes	Cyp3a11	TRUE	CellMarker2.0_Liver (Hepatocyte: 92 entries); Halpern 2017 Nature; Ben-Moshe 2019 NRM Gastro	Express Il10rb (shared with Il22ra1); STAT3 activation downstream; targets of IL-10 for regeneration and lipid metabolism
Hepatocytes	G6pc	TRUE	CellMarker2.0_Liver (Hepatocyte: 92 entries); Halpern 2017 Nature; Ben-Moshe 2019 NRM Gastro	Express Il10rb (shared with Il22ra1); STAT3 activation downstream; targets of IL-10 for regeneration and lipid metabolism
Hepatocytes	Hnf4a	TRUE	CellMarker2.0_Liver (Hepatocyte: 92 entries); Halpern 2017 Nature; Ben-Moshe 2019 NRM Gastro	Express Il10rb (shared with Il22ra1); STAT3 activation downstream; targets of IL-10 for regeneration and lipid metabolism
Hepatocytes	Serpina1a	TRUE	CellMarker2.0_Liver (Hepatocyte: 92 entries); Halpern 2017 Nature; Ben-Moshe 2019 NRM Gastro	Express Il10rb (shared with Il22ra1); STAT3 activation downstream; targets of IL-10 for regeneration and lipid metabolism
Hepatocytes	Apoc1	TRUE	CellMarker2.0_Liver (Hepatocyte: 92 entries); Halpern 2017 Nature; Ben-Moshe 2019 NRM Gastro	Express Il10rb (shared with Il22ra1); STAT3 activation downstream; targets of IL-10 for regeneration and lipid metabolism
Hepatocytes	Ass1	TRUE	CellMarker2.0_Liver (Hepatocyte: 92 entries); Halpern 2017 Nature; Ben-Moshe 2019 NRM Gastro	Express Il10rb (shared with Il22ra1); STAT3 activation downstream; targets of IL-10 for regeneration and lipid metabolism
Hepatocytes	Fgb	TRUE	CellMarker2.0_Liver (Hepatocyte: 92 entries); Halpern 2017 Nature; Ben-Moshe 2019 NRM Gastro	Express Il10rb (shared with Il22ra1); STAT3 activation downstream; targets of IL-10 for regeneration and lipid metabolism
Hepatocytes	Mup3	TRUE	CellMarker2.0_Liver (Hepatocyte: 92 entries); Halpern 2017 Nature; Ben-Moshe 2019 NRM Gastro	Express Il10rb (shared with Il22ra1); STAT3 activation downstream; targets of IL-10 for regeneration and lipid metabolism
Macrophages_Monocytes	Adgre1	TRUE	CellMarker2.0_Liver (Macrophage+Kupffer+Monocyte: 144 entries); Remmerie 2020 Immunity; Daemen 2021 CellHostMicrobe	Primary IL-10 producers in liver; also express Il10ra+Il10rb; TREM2+ LAMs are major IL-10 sources in MASH
Macrophages_Monocytes	Cd68	TRUE	CellMarker2.0_Liver (Macrophage+Kupffer+Monocyte: 144 entries); Remmerie 2020 Immunity; Daemen 2021 CellHostMicrobe	Primary IL-10 producers in liver; also express Il10ra+Il10rb; TREM2+ LAMs are major IL-10 sources in MASH
Macrophages_Monocytes	Csf1r	TRUE	CellMarker2.0_Liver (Macrophage+Kupffer+Monocyte: 144 entries); Remmerie 2020 Immunity; Daemen 2021 CellHostMicrobe	Primary IL-10 producers in liver; also express Il10ra+Il10rb; TREM2+ LAMs are major IL-10 sources in MASH
Macrophages_Monocytes	Lyz2	TRUE	CellMarker2.0_Liver (Macrophage+Kupffer+Monocyte: 144 entries); Remmerie 2020 Immunity; Daemen 2021 CellHostMicrobe	Primary IL-10 producers in liver; also express Il10ra+Il10rb; TREM2+ LAMs are major IL-10 sources in MASH
Macrophages_Monocytes	Ccr2	TRUE	CellMarker2.0_Liver (Macrophage+Kupffer+Monocyte: 144 entries); Remmerie 2020 Immunity; Daemen 2021 CellHostMicrobe	Primary IL-10 producers in liver; also express Il10ra+Il10rb; TREM2+ LAMs are major IL-10 sources in MASH
Macrophages_Monocytes	Clec4f	TRUE	CellMarker2.0_Liver (Macrophage+Kupffer+Monocyte: 144 entries); Remmerie 2020 Immunity; Daemen 2021 CellHostMicrobe	Primary IL-10 producers in liver; also express Il10ra+Il10rb; TREM2+ LAMs are major IL-10 sources in MASH
Macrophages_Monocytes	Vsig4	TRUE	CellMarker2.0_Liver (Macrophage+Kupffer+Monocyte: 144 entries); Remmerie 2020 Immunity; Daemen 2021 CellHostMicrobe	Primary IL-10 producers in liver; also express Il10ra+Il10rb; TREM2+ LAMs are major IL-10 sources in MASH
Macrophages_Monocytes	Trem2	TRUE	CellMarker2.0_Liver (Macrophage+Kupffer+Monocyte: 144 entries); Remmerie 2020 Immunity; Daemen 2021 CellHostMicrobe	Primary IL-10 producers in liver; also express Il10ra+Il10rb; TREM2+ LAMs are major IL-10 sources in MASH
Macrophages_Monocytes	Cd9	TRUE	CellMarker2.0_Liver (Macrophage+Kupffer+Monocyte: 144 entries); Remmerie 2020 Immunity; Daemen 2021 CellHostMicrobe	Primary IL-10 producers in liver; also express Il10ra+Il10rb; TREM2+ LAMs are major IL-10 sources in MASH
Macrophages_Monocytes	Itgam	TRUE	CellMarker2.0_Liver (Macrophage+Kupffer+Monocyte: 144 entries); Remmerie 2020 Immunity; Daemen 2021 CellHostMicrobe	Primary IL-10 producers in liver; also express Il10ra+Il10rb; TREM2+ LAMs are major IL-10 sources in MASH
Macrophages_Monocytes	Fcgr1	TRUE	CellMarker2.0_Liver (Macrophage+Kupffer+Monocyte: 144 entries); Remmerie 2020 Immunity; Daemen 2021 CellHostMicrobe	Primary IL-10 producers in liver; also express Il10ra+Il10rb; TREM2+ LAMs are major IL-10 sources in MASH
Macrophages_Monocytes	C1qa	TRUE	CellMarker2.0_Liver (Macrophage+Kupffer+Monocyte: 144 entries); Remmerie 2020 Immunity; Daemen 2021 CellHostMicrobe	Primary IL-10 producers in liver; also express Il10ra+Il10rb; TREM2+ LAMs are major IL-10 sources in MASH
Macrophages_Monocytes	C1qb	TRUE	CellMarker2.0_Liver (Macrophage+Kupffer+Monocyte: 144 entries); Remmerie 2020 Immunity; Daemen 2021 CellHostMicrobe	Primary IL-10 producers in liver; also express Il10ra+Il10rb; TREM2+ LAMs are major IL-10 sources in MASH
NK_cells	Klrb1c	TRUE	CellMarker2.0 (NK: 500 entries); mMCP-counter Petitprez 2020; Grant 2008 Genes Immun (NK IL-10 production)	Produce IL-10 in chronic liver disease (Grant 2008); MASH-activated (NKG2D+); also respond to IL-10
NK_cells	Nkg7	TRUE	CellMarker2.0 (NK: 500 entries); mMCP-counter Petitprez 2020; Grant 2008 Genes Immun (NK IL-10 production)	Produce IL-10 in chronic liver disease (Grant 2008); MASH-activated (NKG2D+); also respond to IL-10
NK_cells	Ncr1	TRUE	CellMarker2.0 (NK: 500 entries); mMCP-counter Petitprez 2020; Grant 2008 Genes Immun (NK IL-10 production)	Produce IL-10 in chronic liver disease (Grant 2008); MASH-activated (NKG2D+); also respond to IL-10
NK_cells	Klrk1	TRUE	CellMarker2.0 (NK: 500 entries); mMCP-counter Petitprez 2020; Grant 2008 Genes Immun (NK IL-10 production)	Produce IL-10 in chronic liver disease (Grant 2008); MASH-activated (NKG2D+); also respond to IL-10
NK_cells	Klrd1	TRUE	CellMarker2.0 (NK: 500 entries); mMCP-counter Petitprez 2020; Grant 2008 Genes Immun (NK IL-10 production)	Produce IL-10 in chronic liver disease (Grant 2008); MASH-activated (NKG2D+); also respond to IL-10
NK_cells	Prf1	TRUE	CellMarker2.0 (NK: 500 entries); mMCP-counter Petitprez 2020; Grant 2008 Genes Immun (NK IL-10 production)	Produce IL-10 in chronic liver disease (Grant 2008); MASH-activated (NKG2D+); also respond to IL-10
NK_cells	Gzmb	TRUE	CellMarker2.0 (NK: 500 entries); mMCP-counter Petitprez 2020; Grant 2008 Genes Immun (NK IL-10 production)	Produce IL-10 in chronic liver disease (Grant 2008); MASH-activated (NKG2D+); also respond to IL-10
NK_cells	Ccl5	TRUE	CellMarker2.0 (NK: 500 entries); mMCP-counter Petitprez 2020; Grant 2008 Genes Immun (NK IL-10 production)	Produce IL-10 in chronic liver disease (Grant 2008); MASH-activated (NKG2D+); also respond to IL-10
NK_cells	Klra8	FALSE	CellMarker2.0 (NK: 500 entries); mMCP-counter Petitprez 2020; Grant 2008 Genes Immun (NK IL-10 production)	Produce IL-10 in chronic liver disease (Grant 2008); MASH-activated (NKG2D+); also respond to IL-10
NK_cells	Eomes	TRUE	CellMarker2.0 (NK: 500 entries); mMCP-counter Petitprez 2020; Grant 2008 Genes Immun (NK IL-10 production)	Produce IL-10 in chronic liver disease (Grant 2008); MASH-activated (NKG2D+); also respond to IL-10
HSC_Fibrosis	Acta2	TRUE	CellMarker2.0_Liver (HSC+Stellate: 43 entries); Mederacke 2013 NatComm (Lrat HSC-specific); Dobie 2019 CellRep; Ramachandran 2019 Nature	IL-10 inhibits HSC activation (anti-fibrotic); express Il10rb; canonical target of macrophage→HSC IL-10 signaling
HSC_Fibrosis	Col1a1	TRUE	CellMarker2.0_Liver (HSC+Stellate: 43 entries); Mederacke 2013 NatComm (Lrat HSC-specific); Dobie 2019 CellRep; Ramachandran 2019 Nature	IL-10 inhibits HSC activation (anti-fibrotic); express Il10rb; canonical target of macrophage→HSC IL-10 signaling
HSC_Fibrosis	Col1a2	TRUE	CellMarker2.0_Liver (HSC+Stellate: 43 entries); Mederacke 2013 NatComm (Lrat HSC-specific); Dobie 2019 CellRep; Ramachandran 2019 Nature	IL-10 inhibits HSC activation (anti-fibrotic); express Il10rb; canonical target of macrophage→HSC IL-10 signaling
HSC_Fibrosis	Col3a1	TRUE	CellMarker2.0_Liver (HSC+Stellate: 43 entries); Mederacke 2013 NatComm (Lrat HSC-specific); Dobie 2019 CellRep; Ramachandran 2019 Nature	IL-10 inhibits HSC activation (anti-fibrotic); express Il10rb; canonical target of macrophage→HSC IL-10 signaling
HSC_Fibrosis	Pdgfrb	TRUE	CellMarker2.0_Liver (HSC+Stellate: 43 entries); Mederacke 2013 NatComm (Lrat HSC-specific); Dobie 2019 CellRep; Ramachandran 2019 Nature	IL-10 inhibits HSC activation (anti-fibrotic); express Il10rb; canonical target of macrophage→HSC IL-10 signaling
HSC_Fibrosis	Timp1	TRUE	CellMarker2.0_Liver (HSC+Stellate: 43 entries); Mederacke 2013 NatComm (Lrat HSC-specific); Dobie 2019 CellRep; Ramachandran 2019 Nature	IL-10 inhibits HSC activation (anti-fibrotic); express Il10rb; canonical target of macrophage→HSC IL-10 signaling
HSC_Fibrosis	Lox	TRUE	CellMarker2.0_Liver (HSC+Stellate: 43 entries); Mederacke 2013 NatComm (Lrat HSC-specific); Dobie 2019 CellRep; Ramachandran 2019 Nature	IL-10 inhibits HSC activation (anti-fibrotic); express Il10rb; canonical target of macrophage→HSC IL-10 signaling
HSC_Fibrosis	Dcn	TRUE	CellMarker2.0_Liver (HSC+Stellate: 43 entries); Mederacke 2013 NatComm (Lrat HSC-specific); Dobie 2019 CellRep; Ramachandran 2019 Nature	IL-10 inhibits HSC activation (anti-fibrotic); express Il10rb; canonical target of macrophage→HSC IL-10 signaling
HSC_Fibrosis	Lrat	TRUE	CellMarker2.0_Liver (HSC+Stellate: 43 entries); Mederacke 2013 NatComm (Lrat HSC-specific); Dobie 2019 CellRep; Ramachandran 2019 Nature	IL-10 inhibits HSC activation (anti-fibrotic); express Il10rb; canonical target of macrophage→HSC IL-10 signaling
HSC_Fibrosis	Reln	TRUE	CellMarker2.0_Liver (HSC+Stellate: 43 entries); Mederacke 2013 NatComm (Lrat HSC-specific); Dobie 2019 CellRep; Ramachandran 2019 Nature	IL-10 inhibits HSC activation (anti-fibrotic); express Il10rb; canonical target of macrophage→HSC IL-10 signaling
HSC_Fibrosis	Des	TRUE	CellMarker2.0_Liver (HSC+Stellate: 43 entries); Mederacke 2013 NatComm (Lrat HSC-specific); Dobie 2019 CellRep; Ramachandran 2019 Nature	IL-10 inhibits HSC activation (anti-fibrotic); express Il10rb; canonical target of macrophage→HSC IL-10 signaling
HSC_Fibrosis	Ecm1	TRUE	CellMarker2.0_Liver (HSC+Stellate: 43 entries); Mederacke 2013 NatComm (Lrat HSC-specific); Dobie 2019 CellRep; Ramachandran 2019 Nature	IL-10 inhibits HSC activation (anti-fibrotic); express Il10rb; canonical target of macrophage→HSC IL-10 signaling

## Sheet: S4a_sample_scores
Sample	Stage	Hepatocytes	Macrophages_Monocytes	NK_cells	HSC_Fibrosis
Batch1_Control07w_1	S1_Control_07w	11.7215	3.81228	-1.74364	4.05751
Batch1_Control07w_2	S1_Control_07w	11.7318	3.90885	-1.50309	5.00642
Batch1_Control07w_3	S1_Control_07w	12.2586	4.54795	-1.5017	3.29692
Batch1_Control07w_4	S1_Control_07w	12.0428	4.81309	-0.773978	4.88979
Batch1_Control07w_5	S1_Control_07w	12.1344	4.57175	-1.10023	3.91259
Batch1_STZHFD14w_1	S2a_EarlyMASLD_14w	11.2908	3.30522	-2.15824	3.4851
Batch1_STZHFD14w_2	S2a_EarlyMASLD_14w	11.4369	3.68756	-1.95183	3.1416
Batch1_STZHFD14w_3	S2a_EarlyMASLD_14w	11.4605	4.12293	-1.02361	3.91391
Batch1_STZHFD14w_4	S2a_EarlyMASLD_14w	11.4409	3.74222	-2.03458	3.79467
Batch1_STZHFD14w_5	S2a_EarlyMASLD_14w	11.4657	3.9831	-1.03996	3.99116
Batch1_STZHFD20w_1	S3_MASH_20w	11.2009	3.71865	-2.07008	3.62208
Batch1_STZHFD20w_2	S3_MASH_20w	10.9515	4.1526	-2.38168	3.49043
Batch1_STZHFD20w_3	S3_MASH_20w	11.0409	4.14865	-1.92702	4.38257
Batch1_STZHFD20w_4	S3_MASH_20w	11.2719	4.22288	-1.76708	4.21588
Batch1_STZHFD20w_5	S3_MASH_20w	11.2891	4.259	-2.86442	2.94902
Batch1_STZHFD32w_1	S4_Fibrosis_32w	10.5464	4.93445	-0.47309	5.38639
Batch1_STZHFD32w_2	S4_Fibrosis_32w	10.4482	4.54061	-1.11844	5.44035
Batch1_STZHFD32w_3	S4_Fibrosis_32w	10.2878	5.12732	-0.832552	5.72812
Batch1_STZHFD32w_4	S4_Fibrosis_32w	10.4921	5.42906	-0.700413	5.57304
Batch1_STZHFD32w_5	S4_Fibrosis_32w	10.917	5.49201	-1.01742	4.52255
Batch1_STZHFD56w_1	S2b_ChronicNT_56w	10.8747	3.85646	-0.635339	5.64848
Batch1_STZHFD56w_2	S2b_ChronicNT_56w	11.0472	3.90412	-0.123473	5.08219
Batch1_STZHFD56w_3	S2b_ChronicNT_56w	11.0457	5.45303	-0.756092	4.29359
Batch1_STZHFD56w_4	S2b_ChronicNT_56w	11.1013	4.33591	-0.684047	5.092
Batch1_STZHFD56w_5	S2b_ChronicNT_56w	10.8894	4.92088	-0.524701	4.87972
Batch1_STZHFD56w_6	S2b_ChronicNT_56w	11.0434	4.44366	-0.470957	4.98066
Batch1_STZHFD44w_T03	S5_HCC	10.6534	3.73907	-1.13609	4.97374
Batch1_STZHFD44w_T04	S5_HCC	9.50796	3.9927	-1.7298	5.61891
Batch1_STZHFD44w_T05	S5_HCC	9.77305	3.79698	-1.37585	5.44785
Batch1_STZHFD44w_T06	S5_HCC	9.63853	4.45632	-1.08407	5.67678
Batch1_STZHFD50w_T07	S5_HCC	9.76477	4.44862	-1.49945	4.43508
Batch1_STZHFD50w_T09	S5_HCC	10.5247	4.96664	-0.748268	4.82891
Batch1_STZHFD50w_T10	S5_HCC	10.467	4.62003	-0.373531	5.83603
Batch1_STZHFD50w_T11	S5_HCC	10.0771	3.47114	-0.868638	3.55993
Batch1_STZHFD56w_T13	S5_HCC	9.92275	4.14984	-0.503633	4.52507
Batch1_STZHFD56w_T14	S5_HCC	9.6727	4.20524	-0.53177	4.64329
Batch1_STZHFD56w_T18	S5_HCC	9.82097	3.50308	-0.303013	3.40713
Batch1_STZHFD56w_T22	S5_HCC	10.2334	4.3828	-0.247755	4.44736
Batch1_STZHFD56w_T24	S5_HCC	10.9653	4.16782	-0.661763	5.15347
Batch1_STZHFD56w_T25	S5_HCC	10.2927	4.47241	-0.602674	4.4113

## Sheet: S4b_signature_anova
Signature	F	P.Value	Adj.P.Val
Hepatocytes	37.2851	7.33332e-13	2.93333e-12
Macrophages_Monocytes	5.73875	0.000607306	0.000607306
NK_cells	12.6595	5.55593e-07	1.11119e-06
HSC_Fibrosis	6.79051	0.000173568	0.000231424
